# Supplementary material for: Molecular Mapping of QTLs for Heat Tolerance in Chickpea
Source: Int J Mol Sci. 2018 Jul 25;19(8):2166. doi: 10.3390/ijms19082166 (PMC6121679; doi:10.3390/ijms19082166)
Supplement: Supplementary file 1 [file ijms-19-02166-s001.zip]

Archive with 20 entries (20 files):
- ijms-324599-SI/Supplementary Figure 1.tif
- ijms-324599-SI/Supplementary Figure 2.tif
- ijms-324599-SI/Supplementary Figure 3a.pptx
- ijms-324599-SI/Supplementary Figure 3b.pptx
- ijms-324599-SI/Supplementary Figure 3c.pptx
- ijms-324599-SI/Supplementary Figure 3d.pptx
- ijms-324599-SI/Supplementary Figure 4a.tif
- ijms-324599-SI/Supplementary Figure 4b.tif
- ijms-324599-SI/Supplementary Figure 4c.tif
- ijms-324599-SI/Supplementary Figure 4d.tif
- ijms-324599-SI/Supplementary Table 1a.xlsx
- ijms-324599-SI/Supplementary Table 1b.xlsx
- ijms-324599-SI/Supplementary Table 2.xlsx
- ijms-324599-SI/Supplementary Table 3.xlsx
- ijms-324599-SI/Supplementary Table 4.xlsx
- ijms-324599-SI/Supplementary table 5.xlsx
- ijms-324599-SI/Supplementary table 6.xlsx
- ijms-324599-SI/Supplementary table 7.xlsx
- ijms-324599-SI/Supplementary table 8.xlsx
- ijms-324599-SI/Supplementary table 9a & 9b.docx
