# Supplementary material for: Molecular Mapping of QTLs for Heat Tolerance in Chickpea
Source: Int J Mol Sci. 2018 Jul 25;19(8):2166. doi: 10.3390/ijms19082166 (PMC6121679; doi:10.3390/ijms19082166)
Supplement: Supplementary file 1 [file ijms-19-02166-s001.zip › ijms-324599-SI/Supplementary Table 1a.xlsx]

## Sheet: DATA GENERATED
Supplementary Table 1a. Summary sequence data generated genotyping-on 292 RILs and two parents (ICC 4567 and ICC 15614) using GBS approach
RILs	Reads (Million)	Bases (Mb)	GC %	Q20
ICC15614	15.79	1368.88	41.05	98.14
ICC4567	19.63	1703.5	41.29	98.22
ICCRIL12-001	17.25	1506.45	40.76	97.74
ICCRIL12-002	9.63	847.18	41.2	98.57
ICCRIL12-003	11.64	1023.89	41.01	98.57
ICCRIL12-004	10.46	920.86	41.04	98.58
ICCRIL12-005	8.76	771.14	40.82	98.59
ICCRIL12-006	8.52	750.08	40.84	98.65
ICCRIL12-007	7.44	654.74	40.84	98.61
ICCRIL12-008	11.39	1001.99	40.99	98.61
ICCRIL12-009	12.85	1124.08	41.01	97.87
ICCRIL12-010	13.19	1154	40.83	97.9
ICCRIL12-011	7.76	682.87	40.9	98.57
ICCRIL12-012	13.15	1150.6	41.2	98.6
ICCRIL12-013	9.04	790.71	40.82	98.58
ICCRIL12-014	7.16	626.51	40.95	98.55
ICCRIL12-015	7.67	671.19	41	98.56
ICCRIL12-016	13.99	1224.54	40.94	98.56
ICCRIL12-018	7.1	621.4	40.86	98.55
ICCRIL12-019	11.52	1005.19	41.06	97.87
ICCRIL12-020	10.1	884.06	40.84	98.62
ICCRIL12-021	9.48	829.57	40.92	98.59
ICCRIL12-022	12.1	1059	41.05	98.58
ICCRIL12-023	12.74	1115.16	40.99	98.57
ICCRIL12-024	9.01	788.3	40.95	98.68
ICCRIL12-025	12.97	1135.21	41.56	98.58
ICCRIL12-026	11.4	997.42	41	98.59
ICCRIL12-027	9.02	789.65	41.05	98.57
ICCRIL12-028	18.17	1583.53	41.26	97.74
ICCRIL12-029	10.31	901.82	41.04	98.63
ICCRIL12-030	8.79	768.92	40.82	98.58
ICCRIL12-031	10.85	949.29	40.82	98.6
ICCRIL12-032	10.39	908.8	40.86	98.57
ICCRIL12-033	11.69	1022.77	40.83	98.57
ICCRIL12-034	12.65	1100.16	40.94	98.56
ICCRIL12-035	14.3	1244.17	40.94	97.52
ICCRIL12-036	11.43	994.69	41.23	98.62
ICCRIL12-037	10.82	946.51	40.84	98.61
ICCRIL12-038	14.38	1251.19	40.92	98.59
ICCRIL12-039	18.38	1599.33	40.9	97.8
ICCRIL12-040	8.01	696.74	40.69	98.55
ICCRIL12-041	13.65	1187.88	40.99	98.55
ICCRIL12-042	11.25	978.63	40.92	98.61
ICCRIL12-043	8.84	769.35	40.89	98.59
ICCRIL12-044	14.46	1257.84	41.11	98.65
ICCRIL12-045	12.33	1073.02	41.27	98.53
ICCRIL12-046	10.85	944.08	40.82	98.6
ICCRIL12-047	11.36	988.74	40.91	98.61
ICCRIL12-048	8.27	719.67	41.01	98.57
ICCRIL12-049	9.58	833.38	40.96	98.59
ICCRIL12-050	11.59	1008.7	40.8	98.55
ICCRIL12-051	8.93	777.12	41.04	98.58
ICCRIL12-052	13.1	1139.7	41.01	98.61
ICCRIL12-053	11.29	982.04	40.86	98.61
ICCRIL12-054	8.28	720.02	40.85	98.63
ICCRIL12-055	12.09	1051.56	40.98	98.54
ICCRIL12-056	11.56	1005.43	40.98	98.61
ICCRIL12-057	8.72	754.38	40.4	98.56
ICCRIL12-059	9.27	801.61	40.85	98.56
ICCRIL12-060	8.18	707.2	40.71	98.57
ICCRIL12-061	13.57	1179.79	40.84	97.45
ICCRIL12-062	7.61	658.59	40.54	98.59
ICCRIL12-063	6.98	603.58	40.7	98.59
ICCRIL12-064	12.35	1068.16	40.98	98.59
ICCRIL12-065	7.37	637.54	40.75	98.64
ICCRIL12-066	9.51	822.74	40.96	98.57
ICCRIL12-067	16.64	1444.38	40.8	97.77
ICCRIL12-068	17	1476.3	40.71	97.8
ICCRIL12-069	11.17	970.14	40.85	97.62
ICCRIL12-070	9.35	808.95	40.87	98.61
ICCRIL12-071	10.18	883.99	40.76	97.69
ICCRIL12-072	6.94	600.18	40.94	98.57
ICCRIL12-073	9.56	826.55	40.87	98.64
ICCRIL12-074	17.85	1549.37	40.64	97.72
ICCRIL12-075	8.21	710.04	40.74	98.59
ICCRIL12-076	7.07	611.2	40.66	98.59
ICCRIL12-077	10.09	872.45	40.95	98.59
ICCRIL12-078	11.28	975.77	40.99	98.57
ICCRIL12-079	7.28	629.92	40.76	98.58
ICCRIL12-080	7.72	663.88	40.95	98.56
ICCRIL12-081	7.38	634.32	40.82	98.56
ICCRIL12-082	9.7	834.34	41.02	98.59
ICCRIL12-083	12.07	1037.96	40.91	98.55
ICCRIL12-084	11.88	1021.46	40.9	98.64
ICCRIL12-085	8.19	704.34	40.87	98.54
ICCRIL12-086	11.86	1020.27	41.22	98.55
ICCRIL12-087	10.14	871.9	40.87	98.55
ICCRIL12-088	14.11	1213.42	41.01	98.54
ICCRIL12-089	16.69	1435.06	41.37	98.53
ICCRIL12-090	15.51	1333.55	41.12	98.64
ICCRIL12-091	14.13	1215.16	41.62	98.55
ICCRIL12-092	12.12	1042.49	41.67	98.53
ICCRIL12-093	9.61	826.35	41.1	98.63
ICCRIL12-094	12.8	1100.5	41.49	98.56
ICCRIL12-095	9.4	808.36	41.05	98.62
ICCRIL12-096	12.72	1093.94	41.26	98.64
ICCRIL12-097	14.28	1228.04	41.32	98.53
ICCRIL12-098	16	1375.76	41.32	98.51
ICCRIL12-099	6.86	603.43	41.05	98.18
ICCRIL12-100	10.64	936.38	41.55	98.18
ICCRIL12-101	12.81	1127.23	41.25	98.2
ICCRIL12-102	11.61	1021.67	41.27	98.23
ICCRIL12-103	11.87	1044.39	41.21	98.19
ICCRIL12-104	9.95	875.63	41.19	98.29
ICCRIL12-105	7.34	646.16	40.83	98.28
ICCRIL12-106	11.02	969.45	41.01	98.27
ICCRIL12-107	9.96	876.89	41.14	98.21
ICCRIL12-108	8.3	730.71	41	98.24
ICCRIL12-109	11.56	1017.4	41.74	98.16
ICCRIL12-110	10.27	898.45	41.23	98.2
ICCRIL12-111	11.69	1023.27	41.35	98.2
ICCRIL12-112	20.66	1800.39	41.06	97.59
ICCRIL12-113	7.24	633.67	41.16	98.19
ICCRIL12-114	13.11	1146.94	41.31	98.17
ICCRIL12-115	8	700.1	41.17	98.11
ICCRIL12-116	17.7	1542.55	41.01	97.62
ICCRIL12-117	10.52	920.65	41.16	98.26
ICCRIL12-118	9.51	832.51	41.19	98.22
ICCRIL12-119	10.71	937.45	41.24	98.18
ICCRIL12-120	10.99	961.77	41.19	98.19
ICCRIL12-121	8.54	747.44	41.11	98.33
ICCRIL12-122	13.89	1215.49	41.42	98.23
ICCRIL12-123	8.62	754.26	41.52	98.13
ICCRIL12-124	15.24	1329.25	40.88	97.75
ICCRIL12-125	15.98	1393.82	41.24	97.73
ICCRIL12-126	10.14	886.83	41.46	98.24
ICCRIL12-127	6.88	602.06	41.19	98.18
ICCRIL12-128	15.2	1325.69	41.04	97.63
ICCRIL12-129	7.54	659.59	40.87	98.14
ICCRIL12-130	10.59	926.6	41.25	98.17
ICCRIL12-131	9.38	820.57	41.1	98.22
ICCRIL12-132	9.66	840.79	41.29	98.26
ICCRIL12-133	16.76	1458.4	41.01	97.69
ICCRIL12-134	12.01	1045.03	41.11	98.14
ICCRIL12-135	14.16	1231.56	41.52	98.17
ICCRIL12-136	12.93	1122.15	40.66	97.72
ICCRIL12-137	10.44	908.66	41.21	98.18
ICCRIL12-138	10.82	941.46	41.31	98.17
ICCRIL12-139	8.89	773.66	41.08	98.26
ICCRIL12-140	7.41	644.79	41.34	98.16
ICCRIL12-141	11.17	971.49	41.67	98.23
ICCRIL12-142	9.55	830.63	42.02	98.13
ICCRIL12-143	9.25	804.66	41.07	98.18
ICCRIL12-144	9.65	839.89	41.36	98.18
ICCRIL12-145	7.53	655.19	41.37	98.19
ICCRIL12-146	10.02	871.98	41.3	98.21
ICCRIL12-147	9.48	824.34	40.95	98.18
ICCRIL12-148	8.23	716.32	41.04	98.21
ICCRIL12-149	11.78	1024.87	41.18	98.25
ICCRIL12-150	10.02	872.05	40.95	98.26
ICCRIL12-151	9.59	834.48	41.03	98.26
ICCRIL12-152	12.12	1054.09	41.19	98.11
ICCRIL12-153	12.1	1052.77	41.18	98.21
ICCRIL12-154	8.34	721.11	40.71	98.11
ICCRIL12-155	9.02	780.57	41.04	98.2
ICCRIL12-156	8.51	736.01	41.03	98.13
ICCRIL12-157	14.92	1290.39	40.7	97.64
ICCRIL12-158	8.33	720.83	41	98.21
ICCRIL12-159	9.23	798.74	41.04	98.22
ICCRIL12-160	11.84	1024.07	41.27	98.21
ICCRIL12-161	11.77	1017.97	41.12	98.26
ICCRIL12-163	12.33	1066.48	41.24	98.15
ICCRIL12-164	8.84	764.32	40.88	98.14
ICCRIL12-165	6.95	600.76	40.91	98.29
ICCRIL12-166	13.91	1203.51	40.71	97.55
ICCRIL12-167	10.88	940.81	41.04	98.18
ICCRIL12-168	8.69	751.39	40.93	98.25
ICCRIL12-169	8.34	721.63	41.08	98.18
ICCRIL12-170	14.2	1227.88	41.39	98.27
ICCRIL12-171	12.32	1065.53	41.09	98.16
ICCRIL12-172	9.87	854.01	41.23	98.2
ICCRIL12-173	9.44	816.52	41.09	98.15
ICCRIL12-174	10.43	902.54	41.32	98.2
ICCRIL12-175	12.2	1054.95	41.21	98.17
ICCRIL12-176	12.66	1094.84	41.24	98.17
ICCRIL12-177	11.84	1018	41.22	98.17
ICCRIL12-178	8.22	707.01	41.13	98.13
ICCRIL12-179	11.92	1024.78	41.19	98.2
ICCRIL12-180	12.06	1037.2	41.38	98.16
ICCRIL12-181	8.51	732.2	40.91	98.26
ICCRIL12-182	7.99	687.36	41.14	98.15
ICCRIL12-183	11.16	959.84	41.27	98.19
ICCRIL12-184	10.59	910.71	41.12	98.17
ICCRIL12-185	11.82	1016.95	41.22	98.12
ICCRIL12-186	13.42	1154.29	41.21	98.18
ICCRIL12-187	13.36	1148.53	41.32	98.29
ICCRIL12-188	7.2	619.56	41.09	98.21
ICCRIL12-189	9.84	845.94	41.31	98.15
ICCRIL12-190	9.21	791.64	41.15	98.28
ICCRIL12-191	9.29	798.91	41.26	98.19
ICCRIL12-192	8.65	744.17	41.14	98.26
ICCRIL12-193	10.88	935.49	41.27	98.31
ICCRIL12-194	10.87	935	41.24	98.11
ICCRIL12-195	13.85	1191.21	41.41	98.08
ICCRIL12-196	9	792.04	41.2	98.39
ICCRIL12-197	14.64	1288.19	41.5	98.41
ICCRIL12-198	15.32	1348.5	41.51	98.38
ICCRIL12-199	13.88	1221.6	41.45	98.4
ICCRIL12-201	12.16	1070.31	41.14	98.43
ICCRIL12-202	14.73	1295.94	41.47	98.49
ICCRIL12-203	14.21	1250.6	41.5	98.44
ICCRIL12-204	14.14	1244.71	41.3	98.46
ICCRIL12-205	9.66	849.92	41.48	98.43
ICCRIL12-206	10.18	895.88	41.21	98.47
ICCRIL12-207	12.54	1103.33	41.25	98.4
ICCRIL12-208	11.39	996.62	41.9	98.4
ICCRIL12-209	10.07	880.72	41.43	98.39
ICCRIL12-210	8.23	720.5	41.67	98.35
ICCRIL12-211	8.31	726.9	41.45	98.37
ICCRIL12-212	15.52	1357.71	41.54	98.37
ICCRIL12-213	8.72	763.08	42.78	98.24
ICCRIL12-214	7.87	688.92	42.33	98.34
ICCRIL12-215	13.06	1143.1	41.8	98.45
ICCRIL12-216	11.59	1014.52	41.63	98.4
ICCRIL12-217	12.89	1128.03	41.53	98.4
ICCRIL12-218	16.41	1436.16	41.73	98.35
ICCRIL12-219	13.26	1160.21	41.46	98.55
ICCRIL12-220	16.48	1442	42.03	98.41
ICCRIL12-221	12.08	1056.77	41.4	98.43
ICCRIL12-222	11.73	1026.26	41.27	98.41
ICCRIL12-223	7.03	614.96	41.41	98.32
ICCRIL12-224	10.79	944.43	41.35	98.48
ICCRIL12-225	10.71	936.88	41.29	98.4
ICCRIL12-226	10.18	890.89	41.26	98.44
ICCRIL12-227	12.22	1069.29	41.73	98.36
ICCRIL12-228	14.74	1290.14	41.26	98.4
ICCRIL12-229	18.19	1591.97	41.32	98.46
ICCRIL12-231	12.45	1083.58	42.62	98.4
ICCRIL12-233	10.15	882.85	42.83	98.3
ICCRIL12-234	17.51	1523.78	41.46	98.38
ICCRIL12-235	19.2	1670.1	41.55	98.41
ICCRIL12-236	14.09	1225.65	41.84	98.34
ICCRIL12-237	10.5	913.27	42.55	98.28
ICCRIL12-238	17.38	1512.28	41.43	98.36
ICCRIL12-239	14.79	1286.55	41.28	98.47
ICCRIL12-240	12.74	1108.28	41.31	98.41
ICCRIL12-241	19.06	1658.27	41.82	98.51
ICCRIL12-242	15.46	1345.01	41.24	98.37
ICCRIL12-243	15.15	1318.31	41.21	98.44
ICCRIL12-244	13.18	1146.83	41.28	98.45
ICCRIL12-245	10.94	951.86	41.29	98.4
ICCRIL12-246	13.67	1189.63	41.28	98.41
ICCRIL12-247	14.35	1248.21	41.14	98.37
ICCRIL12-248	10.32	898.06	41.24	98.42
ICCRIL12-249	12.18	1059.31	41.21	98.48
ICCRIL12-250	10.8	939.18	41.15	98.47
ICCRIL12-251	9.41	818.96	41.23	98.49
ICCRIL12-253	13.88	1207.86	41.35	98.35
ICCRIL12-254	12.77	1110.58	41.5	98.44
ICCRIL12-255	10.38	898.12	40.81	98.35
ICCRIL12-256	9.78	846	41.3	98.38
ICCRIL12-257	9.5	821.68	41.52	98.36
ICCRIL12-258	14.67	1268.62	40.98	97.86
ICCRIL12-259	9.09	786.02	41.46	98.38
ICCRIL12-260	10.09	872.6	41.39	98.41
ICCRIL12-261	14.53	1257.27	41.56	98.41
ICCRIL12-262	10.59	915.86	41.17	98.49
ICCRIL12-263	9.8	847.99	41.33	98.39
ICCRIL12-264	11.39	985.2	41.16	98.4
ICCRIL12-265	9.02	780.62	41.17	98.52
ICCRIL12-266	13.63	1179.23	40.89	97.72
ICCRIL12-267	12.66	1095.52	41.52	98.42
ICCRIL12-268	12.84	1110.23	41.2	97.84
ICCRIL12-269	9.08	785.75	41.45	98.37
ICCRIL12-270	13.8	1194.09	41.6	98.49
ICCRIL12-271	13.86	1198.85	41.61	98.33
ICCRIL12-272	12.13	1049.6	41.3	98.39
ICCRIL12-273	10.41	900.54	41.28	98.4
ICCRIL12-274	10.19	881.09	41.37	98.43
ICCRIL12-275	15.24	1318.01	41.41	98.38
ICCRIL12-276	11.99	1037.25	41.36	98.39
ICCRIL12-277	12.13	1042.95	41.32	98.38
ICCRIL12-278	9.72	836.15	41.41	98.37
ICCRIL12-279	14.35	1233.91	41.35	98.44
ICCRIL12-280	13.93	1198.38	41.45	98.38
ICCRIL12-281	11.46	985.62	41.47	98.48
ICCRIL12-282	10.2	876.99	41.4	98.35
ICCRIL12-283	12.46	1071.48	41.42	98.36
ICCRIL12-284	10.23	879.6	41.19	98.36
ICCRIL12-285	13.99	1203.47	41.4	98.36
ICCRIL12-286	16.89	1452.63	41.63	98.37
ICCRIL12-287	15.75	1354.91	41.31	98.55
ICCRIL12-288	10.46	899.42	41.25	98.41
ICCRIL12-289	12.15	1045.16	41.48	98.36
ICCRIL12-290	8.85	761.53	41.31	98.5
ICCRIL12-291	12.82	1102.53	41.53	98.4
ICCRIL12-292	9.04	777.07	41.29	98.47
ICCRIL12-293	11.82	1016.79	41.4	98.55
ICCRIL12-294	13.02	1119.95	41.33	98.37
ICCRIL12-295	15	1289.64	41.74	98.32
ICCRIL12-296	15.57	1354.79	41.54	98.96
ICCRIL12-297	11.59	1008.47	41.45	98.92
ICCRIL12-298	8.28	720.64	41.43	98.97
ICCRIL12-299	10.1	878.47	41.39	98.97
Total (Including parents)	3368.83	292779
Total (Excluding parents)	3333.41	289707
Average	11.4158	992.146
