# Supplementary material for: Molecular Mapping of QTLs for Heat Tolerance in Chickpea
Source: Int J Mol Sci. 2018 Jul 25;19(8):2166. doi: 10.3390/ijms19082166 (PMC6121679; doi:10.3390/ijms19082166)
Supplement: Supplementary file 1 [file ijms-19-02166-s001.zip › ijms-324599-SI/Supplementary Table 1b.xlsx]

## Sheet: DATA ALINGNED
Supplementary Table 1b. Summary of called SNPs on 292 RILs and two parents (ICC 4567 and ICC 15614) using GBS approach
RILs	Paired mapping(PE)	(PE%)	Singled mapping(SE)	(SE%)	All mapping	(All mapping%)	Covered_ Bases	Coverage (%)
ICC 15614	12438362	78.79	328782	2.08	12767144	80.87	16666361	3.45
ICC 4567	15431562	78.59	394723	2.01	15826285	80.6	17283812	3.58
ICCRIL12-001	13845404	80.28	318221	1.85	14163625	82.12	18081166	3.75
ICCRIL12-002	7736308	80.36	175640	1.82	7911948	82.18	14941918	3.09
ICCRIL12-003	9333578	80.22	210309	1.81	9543887	82.03	15810261	3.27
ICCRIL12-004	8540534	81.62	186073	1.78	8726607	83.39	16940340	3.51
ICCRIL12-005	7066390	80.64	161353	1.84	7227743	82.48	14688600	3.04
ICCRIL12-006	6867752	80.57	154482	1.81	7022234	82.39	14163319	2.93
ICCRIL12-007	5922522	79.6	138628	1.86	6061150	81.46	13325888	2.76
ICCRIL12-008	9195926	80.76	192934	1.69	9388860	82.46	16201215	3.36
ICCRIL12-009	10125404	78.77	248363	1.93	10373767	80.7	16802097	3.48
ICCRIL12-010	10716940	81.24	240923	1.83	10957863	83.06	16677068	3.45
ICCRIL12-011	6254212	80.6	144428	1.86	6398640	82.46	13542909	2.81
ICCRIL12-012	10623624	80.79	234833	1.79	10858457	82.58	16633745	3.45
ICCRIL12-013	7319896	81	169723	1.88	7489619	82.88	14326994	2.97
ICCRIL12-014	5710998	79.76	142909	2	5853907	81.76	12166574	2.52
ICCRIL12-015	6202462	80.86	147018	1.92	6349480	82.78	13653809	2.83
ICCRIL12-016	11243542	80.34	265179	1.89	11508721	82.24	16551149	3.43
ICCRIL12-018	5731660	80.71	133023	1.87	5864683	82.58	12997375	2.69
ICCRIL12-019	9124706	79.19	218988	1.9	9343694	81.09	16379564	3.39
ICCRIL12-020	8243808	81.59	186455	1.85	8430263	83.44	15207553	3.15
ICCRIL12-021	7741330	81.65	170349	1.8	7911679	83.45	16067729	3.33
ICCRIL12-022	9703064	80.17	227053	1.88	9930117	82.05	15579313	3.23
ICCRIL12-023	10397558	81.58	230364	1.81	10627922	83.39	17355975	3.6
ICCRIL12-024	7241462	80.38	173522	1.93	7414984	82.3	14471992	3
ICCRIL12-025	10184228	78.5	229005	1.77	10413233	80.26	15834346	3.28
ICCRIL12-026	9322184	81.78	200593	1.76	9522777	83.54	17134677	3.55
ICCRIL12-027	7209936	79.89	188480	2.09	7398416	81.98	14173470	2.94
ICCRIL12-028	14617154	80.46	341266	1.88	14958420	82.33	19346531	4.01
ICCRIL12-029	8358790	81.1	183316	1.78	8542106	82.88	14912990	3.09
ICCRIL12-030	7051238	80.24	164736	1.87	7215974	82.11	13931504	2.89
ICCRIL12-031	8793214	81.05	192790	1.78	8986004	82.83	16082426	3.33
ICCRIL12-032	8356728	80.46	191945	1.85	8548673	82.31	15288179	3.17
ICCRIL12-033	9437898	80.74	216783	1.85	9654681	82.6	15954976	3.3
ICCRIL12-034	10332780	81.71	233330	1.85	10566110	83.56	17211519	3.57
ICCRIL12-035	11367092	79.49	273700	1.91	11640792	81.4	16575778	3.43
ICCRIL12-036	9246736	80.88	216223	1.89	9462959	82.77	16378145	3.39
ICCRIL12-037	8703350	80.46	202311	1.87	8905661	82.33	14975193	3.1
ICCRIL12-038	11825050	82.22	265198	1.84	12090248	84.07	17938403	3.72
ICCRIL12-039	14885862	80.98	336723	1.83	15222585	82.81	19768692	4.09
ICCRIL12-040	6516482	81.37	148764	1.86	6665246	83.23	13575031	2.81
ICCRIL12-041	11160510	81.74	257798	1.89	11418308	83.63	17147887	3.55
ICCRIL12-042	9150734	81.35	203776	1.81	9354510	83.16	16639087	3.45
ICCRIL12-043	7132504	80.66	168145	1.9	7300649	82.56	13954827	2.89
ICCRIL12-044	11893082	82.26	263224	1.82	12156306	84.08	18002277	3.73
ICCRIL12-045	10024702	81.28	237063	1.92	10261765	83.2	16590583	3.44
ICCRIL12-046	8808390	81.17	217804	2.01	9026194	83.18	15327086	3.17
ICCRIL12-047	9072876	79.83	235921	2.08	9308797	81.91	15448462	3.2
ICCRIL12-048	6688050	80.85	163282	1.97	6851332	82.83	14549792	3.01
ICCRIL12-049	7788800	81.31	178371	1.86	7967171	83.17	15150413	3.14
ICCRIL12-050	9608974	82.88	213208	1.84	9822182	84.72	16933985	3.51
ICCRIL12-051	7186816	80.46	178547	2	7365363	82.46	13628567	2.82
ICCRIL12-052	10685042	81.57	253924	1.94	10938966	83.5	15304373	3.17
ICCRIL12-053	9147760	81.04	227164	2.01	9374924	83.05	14318699	2.97
ICCRIL12-054	6733046	81.36	157239	1.9	6890285	83.26	13546758	2.81
ICCRIL12-055	9876952	81.72	220481	1.82	10097433	83.54	16406041	3.4
ICCRIL12-056	9517194	82.35	219715	1.9	9736909	84.25	15507146	3.21
ICCRIL12-057	7087066	81.26	173967	1.99	7261033	83.26	13483485	2.79
ICCRIL12-059	7511172	81.05	184911	2	7696083	83.05	14184985	2.94
ICCRIL12-060	6619682	80.97	161010	1.97	6780692	82.94	12719307	2.63
ICCRIL12-061	11079100	81.62	246846	1.82	11325946	83.44	17863209	3.7
ICCRIL12-062	6117970	80.35	143774	1.89	6261744	82.24	13000008	2.69
ICCRIL12-063	5684572	81.47	137970	1.98	5822542	83.44	12718569	2.63
ICCRIL12-064	10160654	82.28	229104	1.86	10389758	84.14	16649744	3.45
ICCRIL12-065	6018792	81.66	143203	1.94	6161995	83.6	13041021	2.7
ICCRIL12-066	7745616	81.44	179184	1.88	7924800	83.32	14033533	2.91
ICCRIL12-067	13423964	80.68	314131	1.89	13738095	82.57	18536404	3.84
ICCRIL12-068	13599142	79.98	330568	1.94	13929710	81.92	17424518	3.61
ICCRIL12-069	8937668	80.03	214373	1.92	9152041	81.95	15524634	3.22
ICCRIL12-070	7631672	81.6	176288	1.89	7807960	83.49	14618005	3.03
ICCRIL12-071	8150432	80.08	189888	1.87	8340320	81.95	15361293	3.18
ICCRIL12-072	5639944	81.29	131871	1.9	5771815	83.19	12453064	2.58
ICCRIL12-073	7910388	82.78	196592	2.06	8106980	84.84	15582726	3.23
ICCRIL12-074	14625674	81.95	315946	1.77	14941620	83.72	18900208	3.91
ICCRIL12-075	6749308	82.22	146277	1.78	6895585	84.01	12841809	2.66
ICCRIL12-076	5753400	81.43	126790	1.79	5880190	83.22	11659156	2.42
ICCRIL12-077	8207490	81.37	190850	1.89	8398340	83.27	14424605	2.99
ICCRIL12-078	9245718	81.96	199894	1.77	9445612	83.73	15662885	3.24
ICCRIL12-079	6003610	82.44	128557	1.77	6132167	84.21	12950716	2.68
ICCRIL12-080	6264016	81.15	138069	1.79	6402085	82.93	12673975	2.63
ICCRIL12-081	5957742	80.77	140436	1.9	6098178	82.68	12119051	2.51
ICCRIL12-082	7812442	80.53	203787	2.1	8016229	82.63	13714622	2.84
ICCRIL12-083	9880316	81.86	223427	1.85	10103743	83.71	15950273	3.3
ICCRIL12-084	9506506	80.04	223497	1.88	9730003	81.92	15323192	3.17
ICCRIL12-085	6664718	81.38	157057	1.92	6821775	83.29	13647012	2.83
ICCRIL12-086	9545398	80.46	254992	2.15	9800390	82.61	15564892	3.22
ICCRIL12-087	8270128	81.57	194775	1.92	8464903	83.49	15398285	3.19
ICCRIL12-088	11570552	82.01	279175	1.98	11849727	83.98	16473390	3.41
ICCRIL12-089	13546810	81.18	346138	2.07	13892948	83.26	18382779	3.81
ICCRIL12-090	12921522	83.33	292101	1.88	13213623	85.21	18391303	3.81
ICCRIL12-091	11242400	79.57	307104	2.17	11549504	81.74	13626858	2.82
ICCRIL12-092	9956270	82.13	248858	2.05	10205128	84.19	18819669	3.9
ICCRIL12-093	7759464	80.75	201496	2.1	7960960	82.85	15821169	3.28
ICCRIL12-094	10435914	81.55	254896	1.99	10690810	83.54	16502993	3.42
ICCRIL12-095	7637250	81.25	195182	2.08	7832432	83.33	15019870	3.11
ICCRIL12-096	10327098	81.19	259803	2.04	10586901	83.23	16667587	3.45
ICCRIL12-097	11468990	80.32	296466	2.08	11765456	82.39	17404417	3.61
ICCRIL12-098	13146702	82.18	310091	1.94	13456793	84.12	18789983	3.89
ICCRIL12-099	5372246	78.35	142437	2.08	5514683	80.42	13163922	2.73
ICCRIL12-100	8341092	78.39	214970	2.02	8556062	80.41	16594965	3.44
ICCRIL12-101	10116860	78.98	263103	2.05	10379963	81.03	18075967	3.74
ICCRIL12-102	9211398	79.34	225668	1.94	9437066	81.29	18435328	3.82
ICCRIL12-103	9253734	77.97	241660	2.04	9495394	80.01	17133107	3.55
ICCRIL12-104	7790510	78.29	204535	2.06	7995045	80.35	15664606	3.24
ICCRIL12-105	5856032	79.75	143330	1.95	5999362	81.7	14849704	3.08
ICCRIL12-106	8742032	79.35	200002	1.82	8942034	81.17	17420763	3.61
ICCRIL12-107	7914798	79.43	215560	2.16	8130358	81.59	16328599	3.38
ICCRIL12-108	6641000	79.98	181804	2.19	6822804	82.17	16472065	3.41
ICCRIL12-109	9227918	79.82	253135	2.19	9481053	82.01	16345148	3.39
ICCRIL12-110	8337448	81.2	207948	2.03	8545396	83.22	18759521	3.89
ICCRIL12-111	9309154	79.6	262616	2.25	9571770	81.85	17261459	3.58
ICCRIL12-112	16669300	80.69	429782	2.08	17099082	82.77	20703045	4.29
ICCRIL12-113	5761160	79.55	158099	2.18	5919259	81.74	14480947	3
ICCRIL12-114	10285350	78.47	268983	2.05	10554333	80.52	18859650	3.91
ICCRIL12-115	6330224	79.12	189017	2.36	6519241	81.48	16173781	3.35
ICCRIL12-116	14343016	81.03	339773	1.92	14682789	82.95	20313029	4.21
ICCRIL12-117	8452130	80.33	232272	2.21	8684402	82.54	17994920	3.73
ICCRIL12-118	7666104	80.57	208930	2.2	7875034	82.77	18382466	3.81
ICCRIL12-119	8518920	79.51	225611	2.11	8744531	81.62	17275405	3.58
ICCRIL12-120	8801880	80.08	224337	2.04	9026217	82.12	18426684	3.82
ICCRIL12-121	6875470	80.49	191140	2.24	7066610	82.73	16543129	3.43
ICCRIL12-122	10992642	79.13	300784	2.17	11293426	81.3	18330260	3.8
ICCRIL12-123	6874824	79.75	186931	2.17	7061755	81.92	17201067	3.56
ICCRIL12-124	12189274	79.98	333529	2.19	12522803	82.17	19121982	3.96
ICCRIL12-125	12736434	79.69	332869	2.08	13069303	81.77	19003486	3.94
ICCRIL12-126	8180370	80.71	222468	2.19	8402838	82.91	16330004	3.38
ICCRIL12-127	5558908	80.79	159038	2.31	5717946	83.1	15153609	3.14
ICCRIL12-128	12356796	81.3	308898	2.03	12665694	83.33	20230021	4.19
ICCRIL12-129	6002810	79.63	160763	2.13	6163573	81.76	15541948	3.22
ICCRIL12-130	8393854	79.26	220849	2.09	8614703	81.35	16387791	3.39
ICCRIL12-131	7484216	79.81	193504	2.06	7677720	81.87	16376349	3.39
ICCRIL12-132	7666396	79.33	217009	2.25	7883405	81.57	17190733	3.56
ICCRIL12-133	13417828	80.04	346211	2.07	13764039	82.11	20301251	4.21
ICCRIL12-134	9701806	80.77	250392	2.08	9952198	82.85	19572923	4.05
ICCRIL12-135	11270574	79.62	287702	2.03	11558276	81.65	18684115	3.87
ICCRIL12-136	10327334	79.84	261849	2.02	10589183	81.87	18209562	3.77
ICCRIL12-137	8263296	79.12	231898	2.22	8495194	81.34	17236078	3.57
ICCRIL12-138	8448784	78.07	223911	2.07	8672695	80.14	17031222	3.53
ICCRIL12-139	7106654	79.92	183507	2.06	7290161	81.98	16923495	3.51
ICCRIL12-140	5849252	78.92	169106	2.28	6018358	81.2	14342036	2.97
ICCRIL12-141	8864904	79.39	237147	2.12	9102051	81.51	17988876	3.73
ICCRIL12-142	7616738	79.78	207270	2.17	7824008	81.95	14237700	2.95
ICCRIL12-143	7272716	78.63	207228	2.24	7479944	80.87	16203176	3.36
ICCRIL12-144	7589598	78.62	228793	2.37	7818391	80.99	16523033	3.42
ICCRIL12-145	6064114	80.52	170675	2.27	6234789	82.79	15152735	3.14
ICCRIL12-146	7788074	77.7	211859	2.11	7999933	79.82	16272327	3.37
ICCRIL12-147	7635708	80.59	196460	2.07	7832168	82.66	18748630	3.88
ICCRIL12-148	6675702	81.08	183755	2.23	6859457	83.31	16122323	3.34
ICCRIL12-149	9598000	81.48	244614	2.08	9842614	83.55	19956976	4.13
ICCRIL12-150	8047376	80.28	224637	2.24	8272013	82.53	16902187	3.5
ICCRIL12-151	7727604	80.57	203942	2.13	7931546	82.69	17478727	3.62
ICCRIL12-152	9773210	80.66	264944	2.19	10038154	82.85	19067104	3.95
ICCRIL12-153	9756904	80.63	265855	2.2	10022759	82.83	19375703	4.01
ICCRIL12-154	6560314	78.69	187755	2.25	6748069	80.95	15140908	3.14
ICCRIL12-155	7224558	80.06	210465	2.33	7435023	82.39	16221432	3.36
ICCRIL12-156	6832954	80.3	198481	2.33	7031435	82.64	15890056	3.29
ICCRIL12-157	11862458	79.52	328951	2.21	12191409	81.72	18580497	3.85
ICCRIL12-158	6610290	79.32	196918	2.36	6807208	81.69	15691727	3.25
ICCRIL12-159	7439822	80.57	215478	2.33	7655300	82.9	16478763	3.41
ICCRIL12-160	9568818	80.83	261011	2.2	9829829	83.03	18977406	3.93
ICCRIL12-161	9433194	80.16	269750	2.29	9702944	82.45	17726090	3.67
ICCRIL12-163	9868396	80.04	281448	2.28	10149844	82.32	17919383	3.71
ICCRIL12-164	7145542	80.87	203708	2.31	7349250	83.17	16484842	3.41
ICCRIL12-165	5614784	80.84	152065	2.19	5766849	83.03	14425743	2.99
ICCRIL12-166	11129564	79.99	313146	2.25	11442710	82.24	18423960	3.82
ICCRIL12-167	8791452	80.83	247505	2.28	9038957	83.11	18068901	3.74
ICCRIL12-168	7069776	81.39	203992	2.35	7273768	83.74	16896882	3.5
ICCRIL12-169	6754418	80.96	187128	2.24	6941546	83.21	15928124	3.3
ICCRIL12-170	11469816	80.8	352395	2.48	11822211	83.28	20319517	4.21
ICCRIL12-171	9979408	81.01	257345	2.09	10236753	83.1	18202347	3.77
ICCRIL12-172	7875402	79.77	218389	2.21	8093791	81.98	16756234	3.47
ICCRIL12-173	7551740	80	204154	2.16	7755894	82.16	17230153	3.57
ICCRIL12-174	8296498	79.51	226930	2.17	8523428	81.69	17235205	3.57
ICCRIL12-175	10007432	82.06	254508	2.09	10261940	84.14	19916970	4.13
ICCRIL12-176	10222194	80.76	271706	2.15	10493900	82.91	19521602	4.04
ICCRIL12-177	9521332	80.44	268600	2.27	9789932	82.7	17925376	3.71
ICCRIL12-178	6458988	78.57	187723	2.28	6646711	80.85	14900248	3.09
ICCRIL12-179	9524388	79.93	291277	2.44	9815665	82.37	17664439	3.66
ICCRIL12-180	9615464	79.73	257494	2.14	9872958	81.86	17849361	3.7
ICCRIL12-181	6843488	80.38	176727	2.08	7020215	82.46	15202067	3.15
ICCRIL12-182	6356280	79.53	184031	2.3	6540311	81.83	15361799	3.18
ICCRIL12-183	9032416	80.93	249759	2.24	9282175	83.17	18202917	3.77
ICCRIL12-184	8490024	80.17	233742	2.21	8723766	82.38	17305427	3.58
ICCRIL12-185	9416092	79.63	257373	2.18	9673465	81.81	18113952	3.75
ICCRIL12-186	10933068	81.46	287780	2.14	11220848	83.6	19381895	4.01
ICCRIL12-187	10665826	79.86	280158	2.1	10945984	81.96	18756484	3.89
ICCRIL12-188	5728012	79.51	154435	2.14	5882447	81.65	15255327	3.16
ICCRIL12-189	8000370	81.33	200472	2.04	8200842	83.37	18374539	3.81
ICCRIL12-190	7325158	79.58	205323	2.23	7530481	81.81	16525855	3.42
ICCRIL12-191	7525482	81.01	198970	2.14	7724452	83.15	17306459	3.58
ICCRIL12-192	6930624	80.09	187111	2.16	7117735	82.26	15632661	3.24
ICCRIL12-193	8748842	80.43	234303	2.15	8983145	82.58	17224419	3.57
ICCRIL12-194	8722050	80.22	230523	2.12	8952573	82.34	17421478	3.61
ICCRIL12-195	11100646	80.14	300134	2.17	11400780	82.31	19049301	3.95
ICCRIL12-196	7040344	78.22	185177	2.06	7225521	80.28	13537945	2.8
ICCRIL12-197	11515602	78.67	309563	2.11	11825165	80.78	17422009	3.61
ICCRIL12-198	11928492	77.84	308195	2.01	12236687	79.85	17033288	3.53
ICCRIL12-199	10991468	79.18	275791	1.99	11267259	81.17	18246338	3.78
ICCRIL12-201	9630512	79.18	238387	1.96	9868899	81.14	16541641	3.43
ICCRIL12-202	11495220	78.06	308630	2.1	11803850	80.15	17328817	3.59
ICCRIL12-203	11135460	78.36	291224	2.05	11426684	80.41	15746526	3.26
ICCRIL12-204	11333752	80.13	265952	1.88	11599704	82.01	18472748	3.83
ICCRIL12-205	7378330	76.39	206783	2.14	7585113	78.54	12895331	2.67
ICCRIL12-206	7975952	78.35	210775	2.07	8186727	80.42	15333673	3.18
ICCRIL12-207	9821608	78.34	252359	2.01	10073967	80.35	15742670	3.26
ICCRIL12-208	9187416	80.66	226247	1.99	9413663	82.65	17539305	3.63
ICCRIL12-209	7944334	78.93	217638	2.16	8161972	81.09	16002255	3.31
ICCRIL12-210	6520752	79.19	179100	2.18	6699852	81.36	14152429	2.93
ICCRIL12-211	6519770	78.48	177313	2.13	6697083	80.62	14264369	2.95
ICCRIL12-212	12154316	78.33	315341	2.03	12469657	80.36	18627410	3.86
ICCRIL12-213	6865036	78.72	197274	2.26	7062310	80.98	13929434	2.89
ICCRIL12-214	6141420	78	172448	2.19	6313868	80.19	12965895	2.69
ICCRIL12-215	10360034	79.3	274712	2.1	10634746	81.41	17732894	3.67
ICCRIL12-216	9243410	79.72	243853	2.1	9487263	81.83	17928943	3.71
ICCRIL12-217	10243580	79.46	268763	2.08	10512343	81.54	17530116	3.63
ICCRIL12-218	13097072	79.8	331149	2.02	13428221	81.81	20281231	4.2
ICCRIL12-219	10599510	79.94	277784	2.09	10877294	82.03	17353524	3.59
ICCRIL12-220	12750838	77.37	327885	1.99	13078723	79.36	18797646	3.89
ICCRIL12-221	9801336	81.15	222892	1.85	10024228	83	18147415	3.76
ICCRIL12-222	9216642	78.58	254213	2.17	9470855	80.75	16719394	3.46
ICCRIL12-223	5624902	80.03	149229	2.12	5774131	82.16	14017234	2.9
ICCRIL12-224	8677060	80.39	217406	2.01	8894466	82.41	16567834	3.43
ICCRIL12-225	8533422	79.7	223329	2.09	8756751	81.78	16491375	3.42
ICCRIL12-226	8159200	80.14	208579	2.05	8367779	82.19	15842925	3.28
ICCRIL12-227	9842454	80.54	251940	2.06	10094394	82.6	18553690	3.84
ICCRIL12-228	11728794	79.55	301948	2.05	12030742	81.59	18357929	3.8
ICCRIL12-229	14498438	79.69	374072	2.06	14872510	81.74	17392084	3.6
ICCRIL12-231	9915894	79.61	278655	2.24	10194549	81.85	16582843	3.43
ICCRIL12-233	8061866	79.45	229188	2.26	8291054	81.7	15851628	3.28
ICCRIL12-234	14012850	80.01	338859	1.93	14351709	81.94	18953397	3.93
ICCRIL12-235	15552212	81.02	374787	1.95	15926999	82.97	20983518	4.35
ICCRIL12-236	11101750	78.8	290735	2.06	11392485	80.87	17840904	3.7
ICCRIL12-237	8330088	79.35	228382	2.18	8558470	81.53	16481585	3.41
ICCRIL12-238	14131792	81.3	354757	2.04	14486549	83.34	20114377	4.17
ICCRIL12-239	11910400	80.54	295351	2	12205751	82.54	18475933	3.83
ICCRIL12-240	10026062	78.7	274391	2.15	10300453	80.86	16313491	3.38
ICCRIL12-241	15144056	79.45	390744	2.05	15534800	81.5	20279540	4.2
ICCRIL12-242	12469972	80.66	308805	2	12778777	82.66	18535822	3.84
ICCRIL12-243	12054042	79.55	324820	2.14	12378862	81.69	17768741	3.68
ICCRIL12-244	10652098	80.81	284599	2.16	10936697	82.97	17655444	3.66
ICCRIL12-245	8754792	80.02	242715	2.22	8997507	82.24	16757025	3.47
ICCRIL12-246	11010040	80.52	275878	2.02	11285918	82.54	18051312	3.74
ICCRIL12-247	11605676	80.89	272964	1.9	11878640	82.79	18238982	3.78
ICCRIL12-248	8276430	80.18	212576	2.06	8489006	82.24	14873894	3.08
ICCRIL12-249	9969792	81.88	234310	1.92	10204102	83.81	16938522	3.51
ICCRIL12-250	8530964	79.03	233912	2.17	8764876	81.19	15200852	3.15
ICCRIL12-251	7530906	80	188339	2	7719245	82	15344698	3.18
ICCRIL12-253	11171066	80.46	285147	2.05	11456213	82.52	18229580	3.78
ICCRIL12-254	10150792	79.52	257404	2.02	10408196	81.53	17744899	3.68
ICCRIL12-255	8195988	78.94	218774	2.11	8414762	81.04	14895656	3.09
ICCRIL12-256	7872282	80.49	211677	2.16	8083959	82.66	15189673	3.15
ICCRIL12-257	7430716	78.22	204692	2.15	7635408	80.38	14311606	2.96
ICCRIL12-258	11574980	78.92	327373	2.23	11902353	81.16	16669349	3.45
ICCRIL12-259	7070978	77.81	200741	2.21	7271719	80.02	12578809	2.61
ICCRIL12-260	7989960	79.2	216129	2.14	8206089	81.35	14509466	3.01
ICCRIL12-261	11798460	81.17	294622	2.03	12093082	83.2	18088075	3.75
ICCRIL12-262	8565882	80.9	219565	2.07	8785447	82.98	15987083	3.31
ICCRIL12-263	7886440	80.45	206810	2.11	8093250	82.56	15160744	3.14
ICCRIL12-264	9107934	79.97	236915	2.08	9344849	82.05	16441112	3.41
ICCRIL12-265	7246294	80.3	190321	2.11	7436615	82.4	15188735	3.15
ICCRIL12-266	10930012	80.17	287053	2.11	11217065	82.28	18349531	3.8
ICCRIL12-267	10097604	79.73	268599	2.12	10366203	81.85	17593259	3.64
ICCRIL12-268	10129586	78.92	298213	2.32	10427799	81.25	17285282	3.58
ICCRIL12-269	7296492	80.32	191183	2.1	7487675	82.43	15996640	3.31
ICCRIL12-270	11101934	80.42	320123	2.32	11422057	82.74	19980314	4.14
ICCRIL12-271	11101842	80.1	285619	2.06	11387461	82.16	18707008	3.87
ICCRIL12-272	9770466	80.52	243520	2.01	10013986	82.53	17486763	3.62
ICCRIL12-273	8293662	79.66	212151	2.04	8505813	81.7	16989130	3.52
ICCRIL12-274	8207314	80.57	210052	2.06	8417366	82.64	17506932	3.63
ICCRIL12-275	12364618	81.15	305694	2.01	12670312	83.15	20345237	4.21
ICCRIL12-276	9732018	81.16	245393	2.05	9977411	83.2	18224108	3.77
ICCRIL12-277	9736650	80.29	253701	2.09	9990351	82.38	16950539	3.51
ICCRIL12-278	7723496	79.44	219371	2.26	7942867	81.69	15706573	3.25
ICCRIL12-279	11521640	80.3	341765	2.38	11863405	82.68	18568497	3.85
ICCRIL12-280	11016574	79.06	276779	1.99	11293353	81.04	18398591	3.81
ICCRIL12-281	8983636	78.39	239635	2.09	9223271	80.48	16533539	3.42
ICCRIL12-282	8085418	79.29	224036	2.2	8309454	81.48	15799897	3.27
ICCRIL12-283	9992136	80.2	267005	2.14	10259141	82.34	18286515	3.79
ICCRIL12-284	8170010	79.88	207757	2.03	8377767	81.91	16497155	3.42
ICCRIL12-285	11315326	80.86	283022	2.02	11598348	82.88	19343165	4.01
ICCRIL12-286	13490402	79.87	332969	1.97	13823371	81.84	20485780	4.24
ICCRIL12-287	12676084	80.46	290488	1.84	12966572	82.3	19112679	3.96
ICCRIL12-288	8428052	80.59	208547	1.99	8636599	82.58	15829703	3.28
ICCRIL12-289	9739872	80.14	233848	1.92	9973720	82.07	18070883	3.74
ICCRIL12-290	7083100	79.99	179784	2.03	7262884	82.02	15978655	3.31
ICCRIL12-291	10366450	80.86	258120	2.01	10624570	82.87	18133181	3.76
ICCRIL12-292	7236402	80.09	185534	2.05	7421936	82.14	14971798	3.1
ICCRIL12-293	9543754	80.72	238418	2.02	9782172	82.74	17325882	3.59
ICCRIL12-294	10521548	80.79	251820	1.93	10773368	82.73	17892195	3.71
ICCRIL12-295	12032466	80.24	297506	1.98	12329972	82.22	19585996	4.06
ICCRIL12-296	12368206	79.42	320041	2.06	12688247	81.48	16654005	3.45
ICCRIL12-297	9292780	80.17	238208	2.05	9530988	82.22	18485549	3.83
ICCRIL12-298	6584954	79.5	181181	2.19	6766135	81.69	15227681	3.15
ICCRIL12-299	7983560	79.07	206882	2.05	8190442	81.11	16471696	3.41
