# Supplementary material for: Molecular Mapping of QTLs for Heat Tolerance in Chickpea
Source: Int J Mol Sci. 2018 Jul 25;19(8):2166. doi: 10.3390/ijms19082166 (PMC6121679; doi:10.3390/ijms19082166)
Supplement: Supplementary file 1 [file ijms-19-02166-s001.zip › ijms-324599-SI/Supplementary Table 2.xlsx]

## Sheet: Sheet1
Supplementary Table 2. Features of intra-specific genetic map developed using 271 SNPs and RIL population ICC 4567 × ICC 15614.
Linkage group (LG)	Markers Mapped	Map distance (cM)	Inter-marker distance	Density (markers/cM)
CaLG01	35	49.65	1.41857	0.704935
CaLG02	22	76.14	3.46091	0.288941
CaLG03	43	63.93	1.48674	0.672611
CaLG04	57	113.16	1.98526	0.503712
CaLG05	37	46.92	1.26811	0.788576
CaLG06	35	97.31	2.78029	0.359675
CaLG07	32	76.37	2.38656	0.419013
CaLG08	10	5.63	0.563	1.7762
Total	271	529.11	1.95244	0.512181
