# Supplementary material for: Molecular Mapping of QTLs for Heat Tolerance in Chickpea
Source: Int J Mol Sci. 2018 Jul 25;19(8):2166. doi: 10.3390/ijms19082166 (PMC6121679; doi:10.3390/ijms19082166)
Supplement: Supplementary file 1 [file ijms-19-02166-s001.zip › ijms-324599-SI/Supplementary Table 3.xlsx]

## Sheet: Sheet1
Supplementary Table 3. Summary of QTLs identified in two heat stress environments, pooled environments and non-stressed environment in RIL population (ICC 4567 × ICC 15614)
SL. No.	Seasons	Traits	Chromosome	QTL Name	Position (cM)	LOD	PVE (%)	Add	Left Flanking Marker Position	Right Flanking Marker Position	Left Flanking Marker	Right Flanking Marker	Contributing Parents
1	Heat stress,2013	%PodSet	1	q%podset01_1	10.11	5.95	7.24	2.86	4.8	13.9	Ca1_11685790	Ca1_11372972	ICC 15614
2	Heat stress,2013	BM	1	qbm01_1	10.11	5.54	8.04	6.22	5.4	14.2	Ca1_11685790	Ca1_11372972	ICC 15614
3	Heat stress,2013	VS	1	qvs01_1	10.91	5.38	5.63	0.04	4.9	11.1	Ca1_11411507	Ca1_11329046	ICC 15614
4	Heat stress,2013	%PodSet	1	q%podset02_1	27.41	4.45	5.35	-2.43	26.4	34	Ca1_34727065	Ca1_8100906	ICC 4567
5	Heat stress,2013	VS	1	qvs02_1	27.41	4.07	4.43	-0.04	22.3	31.6	Ca1_34727065	Ca1_8100906	ICC 4567
6	Heat stress,2013	GY	1	qgy01_1	40.01	4.56	7.33	-3.19	35.4	42.5	Ca1_7647424	Ca1_1732877	ICC 4567
7	Heat stress,2013	FPod	2	qfpod01_2	65.81	3.38	4.88	18.08	62.1	75.1	Ca2_34481663	Ca2_35860429	ICC 15614
8	Heat stress,2013	TS	2	qts01_2	66.81	4.24	5.64	24.72	59.8	75.1	Ca2_34481663	Ca2_35860429	ICC 15614
9	Heat stress,2013	VS	4	qvs03_4	33.51	5.38	8.01	-0.05	24.2	46.4	Ca4_45302183	SCAF9_5885113	ICC 4567
10	Heat stress,2013	%PodSet	4	q%podset03_4	76.61	4.72	12.53	3.64	74.5	91.8	Ca4_13699195	Ca4_7818876	ICC 15614
11	Heat stress,2013	%PodSet	4	q%podset04_4	98.41	3.99	6.27	2.59	91.8	106.8	Ca4_7883680	Ca4_4141314	ICC 15614
12	Heat stress,2013	%PodSet	5	q%podset05_5	1.01	7.8	9.97	3.24	0	2.2	Ca5_45745864	Ca5_44760469	ICC 15614
13	Heat stress,2013	BM	5	qbm02_5	1.01	8	11.27	7.22	0	2.5	Ca5_45745864	Ca5_44760469	ICC 15614
14	Heat stress,2013	VS	5	qvs04_5	2.01	12.05	13.88	0.06	0.6	2.4	Ca5_45745864	Ca5_44760469	ICC 15614
15	Heat stress,2013	FPod	5	qfpod02_5	4.41	8.37	11.57	27.93	2.8	9.3	Ca5_44667768	Ca5_46955940	ICC 15614
16	Heat stress,2013	GY	5	qgy02_5	4.41	11.69	16.04	4.72	2.8	8	Ca5_44667768	Ca5_46955940	ICC 15614
17	Heat stress,2013	TS	5	qts02_5	5.41	8.54	12	36.14	2.8	9.3	Ca5_44667768	Ca5_46955940	ICC 15614
18	Heat stress,2013	%PodSet	5	q%podset06_5	6.41	8.04	11.51	3.47	2.8	10.3	Ca5_44667768	Ca5_46955940	ICC 15614
19	Heat stress,2013	%PodSet	5	q%podset07_5	13.31	6.46	9.65	3.18	10.3	18.3	Ca5_46955940	Ca5_37724228	ICC 15614
20	Heat stress,2013	BM	5	qbm03_5	28.41	3.51	5.14	4.86	27.5	32.1	Ca5_29367250	Ca5_28166322	ICC 15614
21	Heat stress,2013	TS	6	qts03_6	27.81	3.49	4.36	-22.17	23.7	30.6	Ca6_51157939	Ca6_23023346	ICC 4567
22	Heat stress,2013	FPod	6	qfpod03_6	62.41	5.1	6.56	20.88	54.8	70	Ca6_14353624	Ca6_7846335	ICC 15614
23	Heat stress,2013	GY	6	qgy03_6	62.41	3.68	4.43	2.48	52.3	71.3	Ca6_14353624	Ca6_7846335	ICC 15614
24	Heat stress,2013	VS	6	qvs05_6	62.41	9.79	11.07	0.05	57.8	67.8	Ca6_14353624	Ca6_7846335	ICC 15614
25	Heat stress,2013	%PodSet	6	q%podset08_6	63.41	6.22	8.44	3	56.8	71.7	Ca6_14353624	Ca6_7846335	ICC 15614
26	Heat stress,2013	TS	6	qts04_6	64.41	6.78	10.05	32.89	57.9	71.7	Ca6_14353624	Ca6_7846335	ICC 15614
27	Heat stress,2013	BM	7	qbm04_7	9.61	3.02	4.75	-4.69	0.6	27.4	Ca7_3634430	Ca7_6584610	ICC 4567
28	Heat stress,2013	TS	7	qts05_7	23.81	3.35	5.86	-25.55	20.2	28.2	Ca7_6558397	SCAF1_959831	ICC 4567
29	Heat stress,2013	FPod	7	qfpod04_7	37.11	3.92	4.92	-18.26	32.5	43	Ca7_10657307	Ca7_13059720	ICC 4567
30	Heat stress,2013	GY	7	qgy04_7	37.11	3.58	4.26	-2.46	29.4	44.8	Ca7_10657307	Ca7_13059720	ICC 4567
31	Heat stress,2013	TS	7	qts06_7	37.11	5.98	7.26	-28.24	29.9	42.1	Ca7_10657307	Ca7_13059720	ICC 4567
32	Heat stress,2013	VS	8	qvs06_8	3.01	6.32	7.65	0.05	0	5.5	SCAF2_5716888	Ca8_14498074	ICC 15614
1	Heat stress,2014	VS	1	qvs07_1	10.11	3.6873	4.2351	0.0442	8.9	10.9	Ca1_11685790	Ca1_11372972	ICC 15614
2	Heat stress,2014	HI	1	qhi04_1	10.71	3.22041	3.6474	1.6687	4.8	14.5	Ca1_11685790	Ca1_11372972	ICC 15614
3	Heat stress,2014	VS	1	qvs08_1	26.41	6.38654	7.3578	-0.0578	22.8	33.2	Ca1_39746426	Ca1_34727065	ICC 4567
4	Heat stress,2014	GY	1	qgy05_1	28.41	4.2367	5.743	-2.7256	26.6	34.6	Ca1_34727065	Ca1_8100906	ICC 4567
5	Heat stress,2014	VS	1	qvs09_1	39.01	4.35179	6.9495	-0.0553	34.7	42	Ca1_7647424	Ca1_1732877	ICC 4567
6	Heat stress,2014	GY	1	qgy01_1	40.01	6.37351	9.9706	-3.5718	36.4	42.5	Ca1_7647424	Ca1_1732877	ICC 4567
7	Heat stress,2014	HI	1	qhi01_1	40.01	4.45603	7.0236	-2.2637	35	42.5	Ca1_7647424	Ca1_1732877	ICC 4567
8	Heat stress,2014	GY	1	qgy06_1	45.51	6.44083	9.3726	-3.4597	42.5	48.9	Ca1_1732919	Ca1_4429044	ICC 4567
9	Heat stress,2014	HI	1	qhi05_1	46.51	5.17047	7.4749	-2.3549	42.5	48.9	Ca1_1732919	Ca1_4429044	ICC 4567
10	Heat stress,2014	FPod	2	qfpod01_2	64.81	3.95223	5.7884	19.027	59.8	75.1	Ca2_34481663	Ca2_35860429	ICC 15614
11	Heat stress,2014	TS	2	qts01_2	65.81	5.75679	8.0797	28.3197	64.7	75.1	Ca2_34481663	Ca2_35860429	ICC 15614
12	Heat stress,2014	BM	3	qbm05_3	11.41	3.23561	4.6685	-2.9474	10.4	19.4	Ca3_36379017	Ca3_36447274	ICC 4567
13	Heat stress,2014	%PodSet	4	q%podset03_4	71.61	3.5874	7.7936	2.5978	61.3	89.5	Ca4_13699195	Ca4_7818876	ICC 15614
14	Heat stress,2014	BM	4	qbm06_4	100.41	3.49186	5.6295	-3.2415	92	111.2	Ca4_7883680	Ca4_4141314	ICC 4567
15	Heat stress,2014	GY	5	qgy02_5	4.41	11.9957	16.5582	4.6134	2.6	8.5	Ca5_44667768	Ca5_46955940	ICC 15614
16	Heat stress,2014	FPod	5	qfpod02_5	5.41	7.78502	12.0267	27.3118	2.8	9.8	Ca5_44667768	Ca5_46955940	ICC 15614
17	Heat stress,2014	HI	5	qhi06_5	5.41	12.9881	18.4812	3.6713	2.8	9.2	Ca5_44667768	Ca5_46955940	ICC 15614
18	Heat stress,2014	TS	5	qts02_5	5.41	7.30293	9.9989	31.2711	2.6	10	Ca5_44667768	Ca5_46955940	ICC 15614
19	Heat stress,2014	VS	5	qvs10_5	5.41	11.0619	15.1296	0.0811	2.6	9.1	Ca5_44667768	Ca5_46955940	ICC 15614
20	Heat stress,2014	%PodSet	5	q%podset06_5	6.41	9.2139	13.3	3.4477	3.2	9.4	Ca5_44667768	Ca5_46955940	ICC 15614
21	Heat stress,2014	VS	6	qvs05_6	61.51	7.2595	9.0406	0.0624	55.4	71.5	Ca6_14353624	Ca6_7846335	ICC 15614
22	Heat stress,2014	GY	6	qgy03_6	62.41	3.2139	3.9213	2.2393	57.1	73.4	Ca6_14353624	Ca6_7846335	ICC 15614
23	Heat stress,2014	FPod	6	qfpod03_6	63.41	4.06515	5.917	19.1102	56.6	73.8	Ca6_14353624	Ca6_7846335	ICC 15614
24	Heat stress,2014	%PodSet	6	q%podset08_6	65.41	4.61455	6.9564	2.4573	56.4	74	Ca6_14353624	Ca6_7846335	ICC 15614
25	Heat stress,2014	HI	6	qhi07_6	66.41	7.20087	11.3881	2.8582	59.9	73.1	Ca6_14353624	Ca6_7846335	ICC 15614
26	Heat stress,2014	TS	6	qts07_6	93.81	4.03257	4.8658	23.5789	82.3	96.8	Ca6_2549991	Ca6_1815278	ICC 15614
27	Heat stress,2014	HI	7	qhi08_7	5.61	3.18784	4.6292	-1.83	0	11.7	Ca7_3634430	Ca7_6584610	ICC 4567
28	Heat stress,2014	%PodSet	7	q%podset10_7	9.61	3.60695	4.6804	-2.0312	0.7	11.7	Ca7_3634430	Ca7_6584610	ICC 4567
29	Heat stress,2014	%PodSet	7	q%podset11_7	19.81	3.55918	6.348	-2.3693	11.7	27.8	Ca7_6558397	SCAF1_959831	ICC 4567
30	Heat stress,2014	TS	7	qts08_7	36.21	5.99131	7.6614	-27.6527	36.1	41.7	SCAF1_959831	Ca7_10657307	ICC 4567
31	Heat stress,2014	VS	7	qvs11_7	37.11	3.2139	3.5866	-0.0397	32.1	48.9	Ca7_10657307	Ca7_13059720	ICC 4567
32	Heat stress,2014	VS	8	qvs06_8	2.01	3.40499	4.4492	0.0441	0	5.5	SCAF2_5716888	Ca8_14498074	ICC 15614
1	Normal	HI	1	qhi01_1	42.01	8.82519	12.0327	-0.7409	38.7	46.5	Ca1_7647424	Ca1_1732877	ICC 4567
2	Normal	HI	4	qhi02_4	100.41	7.85668	12.531	0.759	92.4	109.5	Ca4_7883680	Ca4_4141314	ICC 15614
3	Normal	%PodSet	6	q%podset08_6	66.41	4.14549	7.5409	1.716	55.7	74.4	Ca6_14353624	Ca6_7846335	ICC 15614
4	Normal	%PodSet	8	q%podset09_8	0.01	3.27904	4.6995	-1.3615	0	5.5	SCAF2_5716888	Ca8_14498074	ICC 4567
5	Normal	HI	8	qhi03_8	2.01	3.47014	4.5459	0.4585	0	5.5	SCAF2_5716888	Ca8_14498074	ICC 15614
1	Pooled years	VS	1	qvs07_1	10.71	5.12704	5.2662	0.0414	2.6	10.9	Ca1_11685790	Ca1_11372972	ICC 15614
2	Pooled years	VS	1	qvs02_1	27.41	6.18024	6.6347	-0.0463	23.1	31.9	Ca1_34727065	Ca1_8100906	ICC 4567
3	Pooled years	%PodSet	1	q%podset02_1	28.41	3.90445	4.7351	-2.101	24.7	34.3	Ca1_34727065	Ca1_8100906	ICC 4567
4	Pooled years	GY	1	qgy05_1	28.41	4.16287	5.3214	-2.5425	26.5	34.7	Ca1_34727065	Ca1_8100906	ICC 4567
5	Pooled years	VS	1	qvs09_1	39.01	3.1683	4.8185	-0.0387	34.7	42	Ca1_7647424	Ca1_1732877	ICC 4567
6	Pooled years	GY	1	qgy01_1	40.01	5.83713	9.0292	-3.3032	36	42.5	Ca1_7647424	Ca1_1732877	ICC 4567
7	Pooled years	HI	1	qhi01_1	40.01	3.36156	6.0517	-1.3201	35	44.5	Ca1_7647424	Ca1_1732877	ICC 4567
8	Pooled years	GY	1	qgy06_1	45.51	5.65689	8.0234	-3.1155	42.5	48.9	Ca1_1732919	Ca1_4429044	ICC 4567
9	Pooled years	BM	1	qbm07_1	46.51	4.43648	6.9666	-3.8179	42.5	48.9	Ca1_1732919	Ca1_4429044	ICC 4567
10	Pooled years	FPod	2	qfpod01_2	65.81	3.94788	5.6035	18.4763	62.8	75.1	Ca2_34481663	Ca2_35860429	ICC 15614
11	Pooled years	VS	4	qvs03_4	31.61	3.09229	4.8199	-0.0385	22.9	45.4	Ca4_45302183	SCAF9_5885113	ICC 4567
12	Pooled years	%PodSet	4	q%podset03_4	75.61	4.62758	12.4765	3.3435	61.4	88.8	Ca4_13699195	Ca4_7818876	ICC 15614
13	Pooled years	BM	5	qbm02_5	1.01	5.63952	8.7867	4.222	0	2.6	Ca5_45745864	Ca5_44760469	ICC 15614
14	Pooled years	VS	5	qvs04_5	2.01	13.4441	15.3375	0.0688	0.4	2.4	Ca5_45745864	Ca5_44760469	ICC 15614
15	Pooled years	GY	5	qgy02_5	4.41	13.1661	17.7738	4.6372	2.8	8.2	Ca5_44667768	Ca5_46955940	ICC 15614
16	Pooled years	FPod	5	qfpod02_5	5.41	9.41368	13.6157	28.8322	2.8	9.2	Ca5_44667768	Ca5_46955940	ICC 15614
17	Pooled years	HI	5	qhi06_5	5.41	6.02172	9.0113	1.6024	2.6	10.9	Ca5_44667768	Ca5_46955940	ICC 15614
18	Pooled years	TS	5	qts02_5	5.41	9.06623	12.5544	35.2709	2.8	9.2	Ca5_44667768	Ca5_46955940	ICC 15614
19	Pooled years	%PodSet	5	q%podset06_5	6.41	9.481	13.433	3.4701	2.8	9.4	Ca5_44667768	Ca5_46955940	ICC 15614
20	Pooled years	VS	6	qvs05_6	61.51	9.53746	11.1939	0.0585	56.9	69.2	Ca6_14353624	Ca6_7846335	ICC 15614
21	Pooled years	FPod	6	qfpod03_6	62.41	5.22041	6.5671	19.9136	56.9	71	Ca6_14353624	Ca6_7846335	ICC 15614
22	Pooled years	GY	6	qgy03_6	62.41	3.58089	4.1685	2.2401	56.2	72.2	Ca6_14353624	Ca6_7846335	ICC 15614
23	Pooled years	%PodSet	6	q%podset08_6	64.41	5.97394	8.5898	2.7698	56.8	72.3	Ca6_14353624	Ca6_7846335	ICC 15614
24	Pooled years	TS	6	qts04_6	65.41	7.15092	11.1815	33.0849	59	72.3	Ca6_14353624	Ca6_7846335	ICC 15614
25	Pooled years	HI	6	qhi09_6	90.71	5.16395	8.5687	1.5772	78.4	96.8	Ca6_7846335	Ca6_2549991	ICC 15614
26	Pooled years	%PodSet	7	q%podset10_7	7.61	3.52009	5.0879	-2.1384	0.6	11.7	Ca7_3634430	Ca7_6584610	ICC 4567
27	Pooled years	%PodSet	7	q%podset11_7	18.81	3.46145	5.8069	-2.2979	11.7	27.8	Ca7_6558397	SCAF1_959831	ICC 4567
28	Pooled years	TS	7	qts05_7	23.81	3.95874	6.859	-26.3674	23.3	28.2	Ca7_6558397	SCAF1_959831	ICC 4567
29	Pooled years	GY	7	qgy07_7	36.21	3.50923	4.3936	-2.3315	28.2	44.1	SCAF1_959831	Ca7_10657307	ICC 4567
30	Pooled years	FPod	7	qfpod04_7	37.11	3.84582	4.7812	-17.1592	28.2	42.7	Ca7_10657307	Ca7_13059720	ICC 4567
31	Pooled years	TS	7	qts06_7	37.11	6.2823	7.5913	-27.5519	29.3	41.7	Ca7_10657307	Ca7_13059720	ICC 4567
32	Pooled years	VS	8	qvs06_8	3.01	5.28339	6.2964	0.0442	0	5.5	SCAF2_5716888	Ca8_14498074	ICC 15614

## Sheet: Sheet2
Supplementary Table 3. QTLs found in two heat stress environments, pooled environments and non-stressed environment in RIL population (ICC 4567 × ICC 15614)
