# Supplementary material for: Molecular Mapping of QTLs for Heat Tolerance in Chickpea
Source: Int J Mol Sci. 2018 Jul 25;19(8):2166. doi: 10.3390/ijms19082166 (PMC6121679; doi:10.3390/ijms19082166)
Supplement: Supplementary file 1 [file ijms-19-02166-s001.zip › ijms-324599-SI/Supplementary Table 4.xlsx]

## Sheet: Consistent QTLs
Supplementary Table 4. Consistent QTLs found across heat stress environments (2013 and 2014) in RIL population (ICC 4567 × ICC 15614)
SL. No.	Year	Trait	LG	QTL Name	Position (cM)	LOD	PVE (%)	Add	Left Flanking Marker Position	Right Flanking Marker Position	Left Flanking Marker	Right Flanking Marker
1	2013	GY	CaLG01	qgy01_1	40.01	4.56	7.33	-3.19	35.4	42.5	Ca1_7647424	Ca1_1732877
2	2014	GY	CaLG01	qgy01_1	40.01	6.37351	9.9706	-3.5718	36.4	42.5	Ca1_7647424	Ca1_1732877
3	2013	FPod	CaLG02	qfpod01_2	65.81	3.38	4.88	18.08	62.1	75.1	Ca2_34481663	Ca2_35860429
4	2014	FPod	CaLG02	qfpod01_2	64.81	3.95223	5.7884	19.027	59.8	75.1	Ca2_34481663	Ca2_35860429
5	2013	TS	CaLG02	qts01_2	66.81	4.24	5.64	24.72	59.8	75.1	Ca2_34481663	Ca2_35860429
6	2014	TS	CaLG02	qts01_2	65.81	5.75679	8.0797	28.3197	64.7	75.1	Ca2_34481663	Ca2_35860429
7	2013	%PodSet	CaLG04	q%podset03_4	76.61	4.72	12.53	3.64	74.5	91.8	Ca4_13699195	Ca4_7818876
8	2014	%PodSet	CaLG04	q%podset03_4	71.61	3.5874	7.7936	2.5978	61.3	89.5	Ca4_13699195	Ca4_7818876
9	2013	%PodSet	CaLG05	q%podset06_5	6.41	8.04	11.51	3.47	2.8	10.3	Ca5_44667768	Ca5_46955940
10	2014	%PodSet	CaLG05	q%podset06_5	6.41	9.2139	13.3	3.4477	3.2	9.4	Ca5_44667768	Ca5_46955940
11	2013	FPod	CaLG05	qfpod02_5	4.41	8.37	11.57	27.93	2.8	9.3	Ca5_44667768	Ca5_46955940
12	2014	FPod	CaLG05	qfpod02_5	5.41	7.78502	12.0267	27.3118	2.8	9.8	Ca5_44667768	Ca5_46955940
13	2013	GY	CaLG05	qgy02_5	4.41	11.69	16.04	4.72	2.8	8	Ca5_44667768	Ca5_46955940
14	2014	GY	CaLG05	qgy02_5	4.41	11.9957	16.5582	4.6134	2.6	8.5	Ca5_44667768	Ca5_46955940
15	2013	TS	CaLG05	qts02_5	5.41	8.54	12	36.14	2.8	9.3	Ca5_44667768	Ca5_46955940
16	2014	TS	CaLG05	qts02_5	5.41	7.30293	9.9989	31.2711	2.6	10	Ca5_44667768	Ca5_46955940
17	2013	%PodSet	CaLG06	q%podset08_6	63.41	6.22	8.44	3	56.8	71.7	Ca6_14353624	Ca6_7846335
18	2014	%PodSet	CaLG06	q%podset08_6	65.41	4.61455	6.9564	2.4573	56.4	74	Ca6_14353624	Ca6_7846335
19	2013	FPod	CaLG06	qfpod03_6	62.41	5.1	6.56	20.88	54.8	70	Ca6_14353624	Ca6_7846335
20	2014	FPod	CaLG06	qfpod03_6	63.41	4.06515	5.917	19.1102	56.6	73.8	Ca6_14353624	Ca6_7846335
21	2013	GY	CaLG06	qgy03_6	62.41	3.68	4.43	2.48	52.3	71.3	Ca6_14353624	Ca6_7846335
22	2014	GY	CaLG06	qgy03_6	62.41	3.2139	3.9213	2.2393	57.1	73.4	Ca6_14353624	Ca6_7846335
23	2013	VS	CaLG06	qvs05_6	62.41	9.79	11.07	0.05	57.8	67.8	Ca6_14353624	Ca6_7846335
24	2014	VS	CaLG06	qvs05_6	61.51	7.2595	9.0406	0.0624	55.4	71.5	Ca6_14353624	Ca6_7846335
25	2013	VS	CaLG08	qvs06_8	3.01	6.32	7.65	0.05	0	5.5	SCAF2_5716888	Ca8_14498074
26	2014	VS	CaLG08	qvs06_8	2.01	3.40499	4.4492	0.0441	0	5.5	SCAF2_5716888	Ca8_14498074
