# Supplementary material for: Molecular Mapping of QTLs for Heat Tolerance in Chickpea
Source: Int J Mol Sci. 2018 Jul 25;19(8):2166. doi: 10.3390/ijms19082166 (PMC6121679; doi:10.3390/ijms19082166)
Supplement: Supplementary file 1 [file ijms-19-02166-s001.zip › ijms-324599-SI/Supplementary table 5.xlsx]

## Sheet: Sheet1
molecular_function	148				molecular_function	148
	protein binding transcription factor activity	5			cellular_component	162
	sequence-specific DNA binding transcription factor activity	16			biological_process	168
	structural constituent of ribosome	7
	catalytic activity	72
	transporter activity	14
	binding	104
	electron carrier activity	1
	antioxidant activity	4
	metallochaperone activity	1
	enzyme regulator activity	3
	molecular transducer activity	3
cellular_component	162
	extracellular region	9
	basement membrane	1
	cell	144
	plasmodesma	6
	plastid chromosome	1
	membrane	75
	cell junction	8
	extracellular matrix	2
	membrane-enclosed lumen	17
	macromolecular complex	25
	organelle	111
	extracellular region part	5
	organelle part	45
	membrane part	59
	synapse part	2
	cell part	144
	synapse	2		protein binding transcription factor activity	5
biological_process	168			sequence-specific DNA binding transcription factor activity	16
	reproduction	2		structural constituent of ribosome	7
	immune system process	5		catalytic activity	72
	cell adhesion	2		transporter activity	14
	signal transduction	18		binding	104
	behavior	2		electron carrier activity	1
	metabolic process	126		antioxidant activity	4
	cellular process	127		metallochaperone activity	1
	reproductive process	9		enzyme regulator activity	3
	multicellular organismal process	29		molecular transducer activity	3
	developmental process	30		extracellular region	9
	growth	2		basement membrane	1
	locomotion	1		cell	144
	single-organism process	100		plasmodesma	6
	rhythmic process	1		plastid chromosome	1
	response to stimulus	48		membrane	75
	localization	30		cell junction	8
	multi-organism process	17		extracellular matrix	2
	biological regulation	63		membrane-enclosed lumen	17
	cellular component organization or biogenesis	26		macromolecular complex	25
				organelle	111
				extracellular region part	5
				organelle part	45
				membrane part	59
				synapse part	2
				cell part	144
				synapse	2
				reproduction	2
				immune system process	5
				cell adhesion	2
				signal transduction	18
				behavior	2
				metabolic process	126
				cellular process	127
				reproductive process	9
				multicellular organismal process	29
				developmental process	30
				growth	2
				locomotion	1
				single-organism process	100
				rhythmic process	1
				response to stimulus	48
				localization	30
				multi-organism process	17
				biological regulation	63
				cellular component organization or biogenesis	26

## Sheet: Sheet2
Supplementary Table 5. Gene ontology classification for CaLG05
Gene_id	Uniprot_id	Protein_name	Gene_names	Organism	Gene_Ontology(GO)	GO_Cellular_Component	GO_Biological_Process	GO_Molecular_Function
Ca_03911	Q84JL2	2-oxoisovalerate dehydrogenase subunit alpha 2, mitochondrial (EC 1.2.4.4) (Branched-chain alpha-keto acid dehydrogenase E1 component alpha chain) (BCKDE1A) (BCKDH E1-alpha)	At5g09300 T5E8_100	Arabidopsis thaliana (Mouse-ear cress)	mitochondrial matrix [GO:0005759]; mitochondrion [GO:0005739]; 3-methyl-2-oxobutanoate dehydrogenase (2-methylpropanoyl-transferring) activity [GO:0003863]; metal ion binding [GO:0046872]	mitochondrial matrix [GO:0005759]; mitochondrion [GO:0005739]		3-methyl-2-oxobutanoate dehydrogenase (2-methylpropanoyl-transferring) activity [GO:0003863]; metal ion binding [GO:0046872]
Ca_03912	Q9C660	Proline-rich receptor-like protein kinase PERK10 (EC 2.7.11.1) (Proline-rich extensin-like receptor kinase 10) (AtPERK10)	PERK10 At1g26150 F28B23.17	Arabidopsis thaliana (Mouse-ear cress)	integral component of membrane [GO:0016021]; plasma membrane [GO:0005886]; plasmodesma [GO:0009506]; ATP binding [GO:0005524]; peptide receptor activity [GO:0001653]; transmembrane receptor protein serine/threonine kinase activity [GO:0004675]; ubiquitin protein ligase binding [GO:0031625]; hormone-mediated signaling pathway [GO:0009755]; protein autophosphorylation [GO:0046777]; transmembrane re…	integral component of membrane [GO:0016021]; plasma membrane [GO:0005886]; plasmodesma [GO:0009506]	hormone-mediated signaling pathway [GO:0009755]; protein autophosphorylation [GO:0046777]; transmembrane receptor protein serine/threonine kinase signaling pathway [GO:0007178]	ATP binding [GO:0005524]; peptide receptor activity [GO:0001653]; transmembrane receptor protein serine/threonine kinase activity [GO:0004675]; ubiquitin protein ligase binding [GO:0031625]
Ca_03913	Q54GN8	Ribosome biogenesis protein NSA2 homolog	nsa2 DDB_G0290031	Dictyostelium discoideum (Slime mold)	nucleolus [GO:0005730]; ribonucleoprotein complex [GO:0030529]; rRNA processing [GO:0006364]	nucleolus [GO:0005730]; ribonucleoprotein complex [GO:0030529]	rRNA processing [GO:0006364]
Ca_03914	Q9SU64	Probable cyclic nucleotide-gated ion channel 16 (Cyclic nucleotide- and calmodulin-regulated ion channel 16)	CNGC16 At3g48010 T17F15.120	Arabidopsis thaliana (Mouse-ear cress)	integral component of plasma membrane [GO:0005887]; cAMP binding [GO:0030552]; cGMP binding [GO:0030553]; voltage-gated potassium channel activity [GO:0005249]; potassium ion transmembrane transport [GO:0071805]; regulation of membrane potential [GO:0042391]	integral component of plasma membrane [GO:0005887]	potassium ion transmembrane transport [GO:0071805]; regulation of membrane potential [GO:0042391]	cAMP binding [GO:0030552]; cGMP binding [GO:0030553]; voltage-gated potassium channel activity [GO:0005249]
Ca_03915	Q9RAE4	Bifunctional uridylyltransferase/uridylyl-removing enzyme (UTase/UR) (Bifunctional [protein-PII] modification enzyme) (Bifunctional nitrogen sensor protein) [Includes: [Protein-PII] uridylyltransferase (PII uridylyltransferase) (UTase) (EC 2.7.7.59); [Protein-PII]-UMP uridylyl-removing enzyme (UR) (EC 3.1.4.-)]	glnD	Rhizobium leguminosarum bv. viciae	[protein-PII] uridylyltransferase activity [GO:0008773]; amino acid binding [GO:0016597]; phosphoric diester hydrolase activity [GO:0008081]; nitrogen compound metabolic process [GO:0006807]; regulation of nitrogen utilization [GO:0006808]		nitrogen compound metabolic process [GO:0006807]; regulation of nitrogen utilization [GO:0006808]	[protein-PII] uridylyltransferase activity [GO:0008773]; amino acid binding [GO:0016597]; phosphoric diester hydrolase activity [GO:0008081]
Ca_03916	O49286	F-box protein SKP2B (F-box/LRR-repeat protein 5) (AtFB5) (SKP2-like protein 2) (AtSKP2;2)	SKP2B FBL5 At1g77000 F22K20.10	Arabidopsis thaliana (Mouse-ear cress)	heat acclimation [GO:0010286]; negative regulation of lateral root development [GO:1901332]; proteolysis involved in cellular protein catabolic process [GO:0051603]		heat acclimation [GO:0010286]; negative regulation of lateral root development [GO:1901332]; proteolysis involved in cellular protein catabolic process [GO:0051603]
Ca_03917	Q9FVQ0	Probable indole-3-pyruvate monooxygenase YUCCA10 (EC 1.14.13.168) (Flavin-containing monooxygenase YUCCA10)	YUC10 YUCCA10 At1g48910 F27K7.7	Arabidopsis thaliana (Mouse-ear cress)	flavin adenine dinucleotide binding [GO:0050660]; monooxygenase activity [GO:0004497]; N,N-dimethylaniline monooxygenase activity [GO:0004499]; NADP binding [GO:0050661]; auxin biosynthetic process [GO:0009851]; oxidation-reduction process [GO:0055114]		auxin biosynthetic process [GO:0009851]; oxidation-reduction process [GO:0055114]	flavin adenine dinucleotide binding [GO:0050660]; monooxygenase activity [GO:0004497]; N,N-dimethylaniline monooxygenase activity [GO:0004499]; NADP binding [GO:0050661]
Ca_03918	Q8LG89	Basic blue protein (Plantacyanin)	ARPN At2g02850 T17M13.2	Arabidopsis thaliana (Mouse-ear cress)	apoplast [GO:0048046]; extracellular matrix [GO:0031012]; proteinaceous extracellular matrix [GO:0005578]; electron carrier activity [GO:0009055]; metal ion binding [GO:0046872]; anther development [GO:0048653]; oxidation-reduction process [GO:0055114]; pollination [GO:0009856]	apoplast [GO:0048046]; extracellular matrix [GO:0031012]; proteinaceous extracellular matrix [GO:0005578]	anther development [GO:0048653]; oxidation-reduction process [GO:0055114]; pollination [GO:0009856]	electron carrier activity [GO:0009055]; metal ion binding [GO:0046872]
Ca_03919	Q9FDW1	Transcription factor MYB44 (Myb-related protein 44) (AtMYB44) (Myb-related protein R1) (AtMYBR1)	MYB44 MYBR1 At5g67300 K8K14.2	Arabidopsis thaliana (Mouse-ear cress)	nucleus [GO:0005634]; chromatin binding [GO:0003682]; DNA binding [GO:0003677]; sequence-specific DNA binding transcription factor activity [GO:0003700]; abscisic acid-activated signaling pathway [GO:0009738]; defense response to bacterium [GO:0042742]; defense response to fungus [GO:0050832]; regulation of jasmonic acid mediated signaling pathway [GO:2000022]; regulation of salicylic acid mediat…	nucleus [GO:0005634]	abscisic acid-activated signaling pathway [GO:0009738]; defense response to bacterium [GO:0042742]; defense response to fungus [GO:0050832]; regulation of jasmonic acid mediated signaling pathway [GO:2000022]; regulation of salicylic acid mediated signaling pathway [GO:2000031]; response to abscisic acid [GO:0009737]; response to auxin [GO:0009733]; response to cadmium ion [GO:0046686]; response …	chromatin binding [GO:0003682]; DNA binding [GO:0003677]; sequence-specific DNA binding transcription factor activity [GO:0003700]
Ca_03920	Q9SDQ3	Scarecrow-like protein 1 (AtSCL1) (GRAS family protein 4) (AtGRAS-4)	SCL1 At1g21450 F24J8.8	Arabidopsis thaliana (Mouse-ear cress)	nucleus [GO:0005634]; sequence-specific DNA binding transcription factor activity [GO:0003700]; regulation of transcription, DNA-templated [GO:0006355]; transcription, DNA-templated [GO:0006351]	nucleus [GO:0005634]	regulation of transcription, DNA-templated [GO:0006355]; transcription, DNA-templated [GO:0006351]	sequence-specific DNA binding transcription factor activity [GO:0003700]
Ca_03921	P48384	Thioredoxin M-type, chloroplastic (Trx-M)		Pisum sativum (Garden pea)	chloroplast [GO:0009507]; protein disulfide oxidoreductase activity [GO:0015035]; cell redox homeostasis [GO:0045454]; glycerol ether metabolic process [GO:0006662]	chloroplast [GO:0009507]	cell redox homeostasis [GO:0045454]; glycerol ether metabolic process [GO:0006662]	protein disulfide oxidoreductase activity [GO:0015035]
Ca_03922	Q8W234	Transcriptional corepressor SEUSS (AtSEU)	SEU At1g43850 F28H19.10	Arabidopsis thaliana (Mouse-ear cress)	nucleoplasm [GO:0005654]; binding, bridging [GO:0060090]; DNA binding [GO:0003677]; protein heterodimerization activity [GO:0046982]; cell differentiation [GO:0030154]; cellular response to DNA damage stimulus [GO:0006974]; cellular response to external biotic stimulus [GO:0071217]; embryo development ending in seed dormancy [GO:0009793]; gynoecium development [GO:0048467]; ovule development [GO:…	nucleoplasm [GO:0005654]	cell differentiation [GO:0030154]; cellular response to DNA damage stimulus [GO:0006974]; cellular response to external biotic stimulus [GO:0071217]; embryo development ending in seed dormancy [GO:0009793]; gynoecium development [GO:0048467]; ovule development [GO:0048481]; regulation of flower development [GO:0009909]; regulation of transcription, DNA-templated [GO:0006355]; response to auxin [G…	binding, bridging [GO:0060090]; DNA binding [GO:0003677]; protein heterodimerization activity [GO:0046982]
Ca_03923	I1KAI6	Uncharacterized protein		Glycine max (Soybean) (Glycine hispida)
Ca_03924	Q8L9J7	Bidirectional sugar transporter SWEET1 (AtSWEET1)	SWEET1 At1g21460 F24J8.9	Arabidopsis thaliana (Mouse-ear cress)	endoplasmic reticulum [GO:0005783]; integral component of plasma membrane [GO:0005887]; sugar transmembrane transporter activity [GO:0051119]; carbohydrate transmembrane transport [GO:0034219]	endoplasmic reticulum [GO:0005783]; integral component of plasma membrane [GO:0005887]	carbohydrate transmembrane transport [GO:0034219]	sugar transmembrane transporter activity [GO:0051119]
Ca_03925	Q9STN3	Putative transcription elongation factor SPT5 homolog 1	At4g08350 T28D5.40	Arabidopsis thaliana (Mouse-ear cress)	nucleus [GO:0005634]; ribosome [GO:0005840]; structural constituent of ribosome [GO:0003735]; regulation of DNA-templated transcription, elongation [GO:0032784]; regulation of transcription from RNA polymerase II promoter [GO:0006357]; transcription, DNA-templated [GO:0006351]; translation [GO:0006412]	nucleus [GO:0005634]; ribosome [GO:0005840]	regulation of DNA-templated transcription, elongation [GO:0032784]; regulation of transcription from RNA polymerase II promoter [GO:0006357]; transcription, DNA-templated [GO:0006351]; translation [GO:0006412]	structural constituent of ribosome [GO:0003735]
Ca_03926	P12886	Alcohol dehydrogenase 1 (EC 1.1.1.1)		Pisum sativum (Garden pea)	cytoplasm [GO:0005737]; alcohol dehydrogenase (NAD) activity [GO:0004022]; zinc ion binding [GO:0008270]	cytoplasm [GO:0005737]		alcohol dehydrogenase (NAD) activity [GO:0004022]; zinc ion binding [GO:0008270]
Ca_03927	P12886	Alcohol dehydrogenase 1 (EC 1.1.1.1)		Pisum sativum (Garden pea)	cytoplasm [GO:0005737]; alcohol dehydrogenase (NAD) activity [GO:0004022]; zinc ion binding [GO:0008270]	cytoplasm [GO:0005737]		alcohol dehydrogenase (NAD) activity [GO:0004022]; zinc ion binding [GO:0008270]
Ca_03928	P46253	Acyl-[acyl-carrier-protein] desaturase, chloroplastic (EC 1.14.19.2) (Stearoyl-ACP desaturase)		Solanum tuberosum (Potato)	chloroplast [GO:0009507]; acyl-[acyl-carrier-protein] desaturase activity [GO:0045300]; metal ion binding [GO:0046872]; fatty acid biosynthetic process [GO:0006633]	chloroplast [GO:0009507]	fatty acid biosynthetic process [GO:0006633]	acyl-[acyl-carrier-protein] desaturase activity [GO:0045300]; metal ion binding [GO:0046872]
Ca_03929	G7J655	Pmr5/Cas1p GDSL/SGNH-like acyl-esterase family protein (Uncharacterized protein)	MTR_3g090120	Medicago truncatula (Barrel medic) (Medicago tribuloides)
Ca_03930	Q9FH05	Serine carboxypeptidase-like 42 (EC 3.4.16.-)	SCPL42 At5g42240 K5J14.4	Arabidopsis thaliana (Mouse-ear cress)	cell wall [GO:0005618]; extracellular region [GO:0005576]; serine-type carboxypeptidase activity [GO:0004185]	cell wall [GO:0005618]; extracellular region [GO:0005576]		serine-type carboxypeptidase activity [GO:0004185]
Ca_03931	B0SQH2	Ribosome maturation factor RimP	rimP LEPBI_I1523	Leptospira biflexa serovar Patoc (strain Patoc 1 / ATCC 23582 / Paris)	cytoplasm [GO:0005737]; ribosomal small subunit biogenesis [GO:0042274]	cytoplasm [GO:0005737]	ribosomal small subunit biogenesis [GO:0042274]
Ca_03932	O49048	Vacuolar protein sorting-associated protein 45 homolog (AtVPS45)	VPS45 At1g77140 T14N5_2	Arabidopsis thaliana (Mouse-ear cress)	plant-type vacuole membrane [GO:0009705]; trans-Golgi network [GO:0005802]; intracellular protein transport [GO:0006886]; vesicle docking involved in exocytosis [GO:0006904]	plant-type vacuole membrane [GO:0009705]; trans-Golgi network [GO:0005802]	intracellular protein transport [GO:0006886]; vesicle docking involved in exocytosis [GO:0006904]
Ca_03933	Q54WM0	Transmembrane protein 184 homolog DDB_G0279555	tmem184C DDB_G0279555	Dictyostelium discoideum (Slime mold)	integral component of membrane [GO:0016021]; plasma membrane [GO:0005886]; transport [GO:0006810]	integral component of membrane [GO:0016021]; plasma membrane [GO:0005886]	transport [GO:0006810]
Ca_03934	F4I5D5	WAT1-related protein At1g70260	At1g70260 F20P5.1 F20P5.2	Arabidopsis thaliana (Mouse-ear cress)	integral component of membrane [GO:0016021]; transmembrane transporter activity [GO:0022857]	integral component of membrane [GO:0016021]		transmembrane transporter activity [GO:0022857]
Ca_03935	Q9FL08	WAT1-related protein At5g40240	At5g40240 MSN9.140	Arabidopsis thaliana (Mouse-ear cress)	integral component of membrane [GO:0016021]; transmembrane transporter activity [GO:0022857]	integral component of membrane [GO:0016021]		transmembrane transporter activity [GO:0022857]
Ca_03936	Q38890	Endoglucanase 25 (EC 3.2.1.4) (Cellulase homolog OR16pep) (Endo-1,4-beta glucanase 25) (Protein KORRIGAN) (Protein RADIALLY SWOLLEN 2)	KOR DEC KOR1 RSW2 At5g49720 K2I5.8	Arabidopsis thaliana (Mouse-ear cress)	cell plate [GO:0009504]; early endosome [GO:0005769]; endosome [GO:0005768]; Golgi apparatus [GO:0005794]; integral component of membrane [GO:0016021]; plasma membrane [GO:0005886]; trans-Golgi network [GO:0005802]; cellulase activity [GO:0008810]; cell wall organization [GO:0071555]; cellulose biosynthetic process [GO:0030244]; cellulose catabolic process [GO:0030245]; cortical microtubule organ…	cell plate [GO:0009504]; early endosome [GO:0005769]; endosome [GO:0005768]; Golgi apparatus [GO:0005794]; integral component of membrane [GO:0016021]; plasma membrane [GO:0005886]; trans-Golgi network [GO:0005802]	cellulose biosynthetic process [GO:0030244]; cellulose catabolic process [GO:0030245]; cell wall organization [GO:0071555]; cortical microtubule organization [GO:0043622]; hyperosmotic salinity response [GO:0042538]; response to cytokinin [GO:0009735]; shoot system development [GO:0048367]; unidimensional cell growth [GO:0009826]	cellulase activity [GO:0008810]
Ca_03937	D3ZY60	Pleckstrin homology domain-containing family A member 8 (PH domain-containing family A member 8) (Phosphatidylinositol-four-phosphate adapter protein 2) (FAPP-2) (Phosphoinositol 4-phosphate adapter protein 2)	Plekha8 Fapp2	Rattus norvegicus (Rat)	membrane [GO:0016020]; trans-Golgi network [GO:0005802]; ceramide binding [GO:0097001]; glycolipid binding [GO:0051861]; glycolipid transporter activity [GO:0017089]; phosphatidylinositol-4-phosphate binding [GO:0070273]; ER to Golgi ceramide transport [GO:0035621]; lipid transport [GO:0006869]; protein transport [GO:0015031]	membrane [GO:0016020]; trans-Golgi network [GO:0005802]	ER to Golgi ceramide transport [GO:0035621]; lipid transport [GO:0006869]; protein transport [GO:0015031]	ceramide binding [GO:0097001]; glycolipid binding [GO:0051861]; glycolipid transporter activity [GO:0017089]; phosphatidylinositol-4-phosphate binding [GO:0070273]
Ca_03938	O49292	PsbP domain-containing protein 4, chloroplastic (OEC23-like protein 5)	PPD4 At1g77090 F22K20.16	Arabidopsis thaliana (Mouse-ear cress)	chloroplast [GO:0009507]; chloroplast stroma [GO:0009570]; chloroplast thylakoid [GO:0009534]; chloroplast thylakoid lumen [GO:0009543]; extrinsic component of membrane [GO:0019898]; photosystem II oxygen evolving complex [GO:0009654]; thylakoid [GO:0009579]; thylakoid lumen [GO:0031977]; calcium ion binding [GO:0005509]; photosynthesis [GO:0015979]	chloroplast [GO:0009507]; chloroplast stroma [GO:0009570]; chloroplast thylakoid [GO:0009534]; chloroplast thylakoid lumen [GO:0009543]; extrinsic component of membrane [GO:0019898]; photosystem II oxygen evolving complex [GO:0009654]; thylakoid [GO:0009579]; thylakoid lumen [GO:0031977]	photosynthesis [GO:0015979]	calcium ion binding [GO:0005509]
Ca_03939	I1JYW6	Uncharacterized protein		Glycine max (Soybean) (Glycine hispida)	antioxidant activity [GO:0016209]; oxidoreductase activity [GO:0016491]			antioxidant activity [GO:0016209]; oxidoreductase activity [GO:0016491]
Ca_03940	C0LGV1	LRR receptor-like serine/threonine-protein kinase RCH1 (EC 2.7.11.1) (Protein ROOT CLAVATA-HOMOLOG1 1)	RCH1 At5g48940 K19E20.5	Arabidopsis thaliana (Mouse-ear cress)	integral component of membrane [GO:0016021]; ATP binding [GO:0005524]; protein serine/threonine kinase activity [GO:0004674]	integral component of membrane [GO:0016021]		ATP binding [GO:0005524]; protein serine/threonine kinase activity [GO:0004674]
Ca_03941	G7J664	Dof domain zinc finger protein (Uncharacterized protein)	MTR_3g090430	Medicago truncatula (Barrel medic) (Medicago tribuloides)	DNA binding [GO:0003677]; regulation of transcription, DNA-templated [GO:0006355]		regulation of transcription, DNA-templated [GO:0006355]	DNA binding [GO:0003677]
Ca_03943	Q8LGD5	Protein MKS1 (Protein MAP kinase 4 substrate 1) (VQ motif-containing protein 21) (AtVQ21)	MKS1 VQ21 At3g18690 MVE11.5	Arabidopsis thaliana (Mouse-ear cress)	nucleus [GO:0005634]; defense response [GO:0006952]; defense response signaling pathway, resistance gene-dependent [GO:0009870]	nucleus [GO:0005634]	defense response [GO:0006952]; defense response signaling pathway, resistance gene-dependent [GO:0009870]
Ca_03944	Q94F27	Probable beta-1,3-galactosyltransferase 11 (EC 2.4.1.-)	B3GALT11 At5g53340 K19E1.14	Arabidopsis thaliana (Mouse-ear cress)	endosome [GO:0005768]; Golgi apparatus [GO:0005794]; Golgi membrane [GO:0000139]; integral component of membrane [GO:0016021]; trans-Golgi network [GO:0005802]; hydroxyproline O-galactosyltransferase activity [GO:1990714]; protein glycosylation [GO:0006486]	endosome [GO:0005768]; Golgi apparatus [GO:0005794]; Golgi membrane [GO:0000139]; integral component of membrane [GO:0016021]; trans-Golgi network [GO:0005802]	protein glycosylation [GO:0006486]	hydroxyproline O-galactosyltransferase activity [GO:1990714]
Ca_03945	G7J680	Proline-rich cell wall-like protein (Uncharacterized protein)	MTR_3g090640	Medicago truncatula (Barrel medic) (Medicago tribuloides)
Ca_03946	Q9SUQ3	Probable inactive receptor kinase At4g23740	At4g23740 F9D16.210	Arabidopsis thaliana (Mouse-ear cress)	integral component of membrane [GO:0016021]; plasma membrane [GO:0005886]; ATP binding [GO:0005524]; protein kinase activity [GO:0004672]	integral component of membrane [GO:0016021]; plasma membrane [GO:0005886]		ATP binding [GO:0005524]; protein kinase activity [GO:0004672]
Ca_03947	P34092	Myosin IB heavy chain	myoB dmiB myoA DDB_G0289117	Dictyostelium discoideum (Slime mold)	flavin adenine dinucleotide binding [GO:0050660]; monooxygenase activity [GO:0004497]; N,N-dimethylaniline monooxygenase activity [GO:0004499]; NADP binding [GO:0050661]; auxin biosynthetic process [GO:0009851]; oxidation-reduction process [GO:0055114]	actomyosin [GO:0042641]; cell cortex [GO:0005938]; cell leading edge [GO:0031252]; phagocytic cup lip [GO:0097203]; phagocytic vesicle [GO:0045335]; phagocytic vesicle membrane [GO:0030670]; pseudopodium [GO:0031143]; unconventional myosin complex [GO:0016461]	actin-myosin filament sliding [GO:0033275]; cell motility [GO:0048870]; chemotaxis [GO:0006935]; exocytosis [GO:0006887]; metabolic process [GO:0008152]; phagocytosis [GO:0006909]; phagosome reneutralization [GO:0044655]; regulation of post-lysosomal vacuole size [GO:0044656]; response to other organism [GO:0051707]	actin-dependent ATPase activity [GO:0030898]; actin filament binding [GO:0051015]; ATP binding [GO:0005524]; microfilament motor activity [GO:0000146]; myosin I head/neck binding [GO:0032031]
Ca_03948	Q9SUE3	Ethylene-responsive transcription factor CRF4 (Protein CYTOKININ RESPONSE FACTOR 4)	CRF4 ERF066 At4g27950 T13J8.60	Arabidopsis thaliana (Mouse-ear cress)	cytoplasm [GO:0005737]; nucleus [GO:0005634]; DNA binding [GO:0003677]; sequence-specific DNA binding transcription factor activity [GO:0003700]; cytokinin-activated signaling pathway [GO:0009736]; ethylene-activated signaling pathway [GO:0009873]; leaf development [GO:0048366]; transcription factor import into nucleus [GO:0042991]; transcription, DNA-templated [GO:0006351]	cytoplasm [GO:0005737]; nucleus [GO:0005634]	cytokinin-activated signaling pathway [GO:0009736]; ethylene-activated signaling pathway [GO:0009873]; leaf development [GO:0048366]; transcription, DNA-templated [GO:0006351]; transcription factor import into nucleus [GO:0042991]	DNA binding [GO:0003677]; sequence-specific DNA binding transcription factor activity [GO:0003700]
Ca_03949	Q944H5	Mitochondrial carrier protein MTM1 (Manganese tracking factor for mitochondrial SOD2)	MTM1 At4g27940 T13J8.50	Arabidopsis thaliana (Mouse-ear cress)	integral component of membrane [GO:0016021]; mitochondrial inner membrane [GO:0005743]; mitochondrion [GO:0005739]; metallochaperone activity [GO:0016530]; transporter activity [GO:0005215]; manganese ion transport [GO:0006828]; response to paraquat [GO:1901562]	integral component of membrane [GO:0016021]; mitochondrial inner membrane [GO:0005743]; mitochondrion [GO:0005739]	manganese ion transport [GO:0006828]; response to paraquat [GO:1901562]	metallochaperone activity [GO:0016530]; transporter activity [GO:0005215]
Ca_03950	O82337	Arabinogalactan peptide 16 (AG-peptide 16)	AGP16 At2g46330 F11C10.2	Arabidopsis thaliana (Mouse-ear cress)	anchored component of membrane [GO:0031225]; plasma membrane [GO:0005886]	anchored component of membrane [GO:0031225]; plasma membrane [GO:0005886]
Ca_03951	Q700C7	Transcription factor SPEECHLESS (Basic helix-loop-helix protein 98) (AtbHLH98) (bHLH 98) (Transcription factor EN 19) (bHLH transcription factor bHLH098)	SPCH BHLH98 EN19 At5g53210 MFH8.15	Arabidopsis thaliana (Mouse-ear cress)	nucleus [GO:0005634]; DNA binding [GO:0003677]; sequence-specific DNA binding transcription factor activity [GO:0003700]; regulation of transcription, DNA-templated [GO:0006355]; stomatal complex development [GO:0010374]; transcription, DNA-templated [GO:0006351]	nucleus [GO:0005634]	regulation of transcription, DNA-templated [GO:0006355]; stomatal complex development [GO:0010374]; transcription, DNA-templated [GO:0006351]	DNA binding [GO:0003677]; sequence-specific DNA binding transcription factor activity [GO:0003700]
Ca_03952	Q9SUP6	Probable WRKY transcription factor 53 (WRKY DNA-binding protein 53)	WRKY53 At4g23810 F9D16.280	Arabidopsis thaliana (Mouse-ear cress)	chloroplast [GO:0009507]; nucleus [GO:0005634]; DNA binding [GO:0003677]; sequence-specific DNA binding [GO:0043565]; sequence-specific DNA binding transcription factor activity [GO:0003700]; defense response to bacterium, incompatible interaction [GO:0009816]; leaf senescence [GO:0010150]; positive regulation of transcription, DNA-templated [GO:0045893]; regulation of defense response [GO:003134…	chloroplast [GO:0009507]; nucleus [GO:0005634]	defense response to bacterium, incompatible interaction [GO:0009816]; leaf senescence [GO:0010150]; positive regulation of transcription, DNA-templated [GO:0045893]; regulation of defense response [GO:0031347]; response to chitin [GO:0010200]; response to hydrogen peroxide [GO:0042542]; response to ozone [GO:0010193]; response to salicylic acid [GO:0009751]; transcription, DNA-templated [GO:00063…	DNA binding [GO:0003677]; sequence-specific DNA binding [GO:0043565]; sequence-specific DNA binding transcription factor activity [GO:0003700]
Ca_03953	Q9ZNX9	RNA polymerase sigma factor sigE, chloroplastic/mitochondrial (Sigma factor E) (Sigma-E) (RNA polymerase sigma factor sig5) (Atsig5) (Sigma factor 5)	SIGE SIG5 At5g24120 MLE8.4	Arabidopsis thaliana (Mouse-ear cress)	chloroplast [GO:0009507]; mitochondrion [GO:0005739]; DNA binding [GO:0003677]; plastid sigma factor activity [GO:0001053]; sequence-specific DNA binding transcription factor activity [GO:0003700]; sigma factor activity [GO:0016987]; cellular response to blue light [GO:0071483]; chloroplast organization [GO:0009658]; DNA-templated transcription, initiation [GO:0006352]; photosystem II assembly [G…	chloroplast [GO:0009507]; mitochondrion [GO:0005739]	cellular response to blue light [GO:0071483]; chloroplast organization [GO:0009658]; DNA-templated transcription, initiation [GO:0006352]; photosystem II assembly [GO:0010207]; positive regulation of transcription, DNA-templated [GO:0045893]; regulation of RNA biosynthetic process [GO:2001141]; response to far red light [GO:0010218]; response to red light [GO:0010114]	DNA binding [GO:0003677]; plastid sigma factor activity [GO:0001053]; sequence-specific DNA binding transcription factor activity [GO:0003700]; sigma factor activity [GO:0016987]
Ca_03954	G7J6S2	Polypyrimidine tract-binding-like protein (Uncharacterized protein)	MTR_3g090960	Medicago truncatula (Barrel medic) (Medicago tribuloides)	nucleic acid binding [GO:0003676]; nucleotide binding [GO:0000166]			nucleic acid binding [GO:0003676]; nucleotide binding [GO:0000166]
Ca_03955	G5EFL0	Poly(A) RNA polymerase gld-4 (EC 2.7.7.19) (Defective in germ line development protein 4) (Germline development defective-4)	gld-4 ZK858.1	Caenorhabditis elegans	cytoplasm [GO:0005737]; P granule [GO:0043186]; perinuclear region of cytoplasm [GO:0048471]; polysome [GO:0005844]; ATP binding [GO:0005524]; metal ion binding [GO:0046872]; polynucleotide adenylyltransferase activity [GO:0004652]; meiotic cell cycle [GO:0051321]; mRNA polyadenylation [GO:0006378]; multicellular organismal development [GO:0007275]	cytoplasm [GO:0005737]; perinuclear region of cytoplasm [GO:0048471]; P granule [GO:0043186]; polysome [GO:0005844]	meiotic cell cycle [GO:0051321]; mRNA polyadenylation [GO:0006378]; multicellular organismal development [GO:0007275]	ATP binding [GO:0005524]; metal ion binding [GO:0046872]; polynucleotide adenylyltransferase activity [GO:0004652]
Ca_03956	Q9FWQ2	Probable trehalose-phosphate phosphatase 2 (OsTPP2) (EC 3.1.3.12) (Trehalose 6-phosphate phosphatase)	TPP2 Os10g0553300 LOC_Os10g40550 OSJNBa0015J15.3	Oryza sativa subsp. japonica (Rice)	trehalose-phosphatase activity [GO:0004805]; dephosphorylation [GO:0016311]; trehalose biosynthetic process [GO:0005992]		dephosphorylation [GO:0016311]; trehalose biosynthetic process [GO:0005992]	trehalose-phosphatase activity [GO:0004805]
Ca_03957	Q58D06	WD repeat-containing protein 74	WDR74	Bos taurus (Bovine)	nucleolus [GO:0005730]; blastocyst formation [GO:0001825]; RNA metabolic process [GO:0016070]	nucleolus [GO:0005730]	blastocyst formation [GO:0001825]; RNA metabolic process [GO:0016070]
Ca_03958	Q94AT1	Probable protein phosphatase 2C 76 (AtPP2C76) (EC 3.1.3.16)	At5g53140 MFH8.8	Arabidopsis thaliana (Mouse-ear cress)	metal ion binding [GO:0046872]; protein serine/threonine phosphatase activity [GO:0004722]; protein dephosphorylation [GO:0006470]		protein dephosphorylation [GO:0006470]	metal ion binding [GO:0046872]; protein serine/threonine phosphatase activity [GO:0004722]
Ca_03959	C7FDI5	TNP2		Glycine max (Soybean) (Glycine hispida)
Ca_03960	G7I2H0	Deleted.
Ca_03961	Q8N5I4	Dehydrogenase/reductase SDR family member on chromosome X (EC 1.1.-.-) (DHRSXY) (Short chain dehydrogenase/reductase family 46C member 1) (Short chain dehydrogenase/reductase family 7C member 6)	DHRSX CXorf11 DHRS5X SDR46C1 SDR7C6 UNQ6508/PRO21433	Homo sapiens (Human)	oxidoreductase activity [GO:0016491]			oxidoreductase activity [GO:0016491]
Ca_03962	O65717	Cyclic nucleotide-gated ion channel 1 (AtCNGC1) (Cyclic nucleotide- and calmodulin-regulated ion channel 1)	CNGC1 At5g53130 MFH8.6	Arabidopsis thaliana (Mouse-ear cress)	integral component of plasma membrane [GO:0005887]; plasma membrane [GO:0005886]; cAMP binding [GO:0030552]; cGMP binding [GO:0030553]; ion channel activity [GO:0005216]; potassium ion transmembrane transport [GO:0071805]; regulation of membrane potential [GO:0042391]	integral component of plasma membrane [GO:0005887]; plasma membrane [GO:0005886]	potassium ion transmembrane transport [GO:0071805]; regulation of membrane potential [GO:0042391]	cAMP binding [GO:0030552]; cGMP binding [GO:0030553]; ion channel activity [GO:0005216]
Ca_03963	Q94BN2	Spermine synthase (SPMSY) (EC 2.5.1.22) (Spermidine aminopropyltransferase)	SPMS SPDS3 At5g53120 MFH8.5	Arabidopsis thaliana (Mouse-ear cress)	spermine synthase activity [GO:0016768]; spermine biosynthetic process [GO:0006597]		spermine biosynthetic process [GO:0006597]	spermine synthase activity [GO:0016768]
Ca_03964	P43935	Uncharacterized protein HI_0077	HI_0077	Haemophilus influenzae (strain ATCC 51907 / DSM 11121 / KW20 / Rd)
Ca_03965	Q5HZ60	mRNA cap guanine-N7 methyltransferase 2 (EC 2.1.1.56) (mRNA (guanine-N(7)-)-methyltransferase 2) (mRNA cap methyltransferase 2)	At3g52210 F4F15.320 T25B15.21	Arabidopsis thaliana (Mouse-ear cress)	nucleus [GO:0005634]; mRNA (guanine-N7-)-methyltransferase activity [GO:0004482]; RNA binding [GO:0003723]	nucleus [GO:0005634]		mRNA (guanine-N7-)-methyltransferase activity [GO:0004482]; RNA binding [GO:0003723]
Ca_03966	G7J9A6	Merged into B7FJV8.
Ca_03967	G7J6T8	Plant/T32M21-140 protein (Uncharacterized protein)	MTR_3g091180	Medicago truncatula (Barrel medic) (Medicago tribuloides)
Ca_03968	Q9UT88	Probable phosphomevalonate kinase (EC 2.7.4.2)	erg8 SPAC343.01c	Schizosaccharomyces pombe (strain 972 / ATCC 24843) (Fission yeast)	cytosol [GO:0005829]; mitochondrion [GO:0005739]; nucleus [GO:0005634]; ATP binding [GO:0005524]; phosphomevalonate kinase activity [GO:0004631]; ergosterol biosynthetic process [GO:0006696]; isopentenyl diphosphate biosynthetic process, mevalonate pathway [GO:0019287]	cytosol [GO:0005829]; mitochondrion [GO:0005739]; nucleus [GO:0005634]	ergosterol biosynthetic process [GO:0006696]; isopentenyl diphosphate biosynthetic process, mevalonate pathway [GO:0019287]	ATP binding [GO:0005524]; phosphomevalonate kinase activity [GO:0004631]
Ca_03969	Q9D554	Splicing factor 3A subunit 3 (SF3a60) (Spliceosome-associated protein 61) (SAP 61)	Sf3a3 Sap61	Mus musculus (Mouse)	catalytic step 2 spliceosome [GO:0071013]; nucleoplasm [GO:0005654]; spliceosomal complex [GO:0005681]; poly(A) RNA binding [GO:0044822]; RNA binding [GO:0003723]; zinc ion binding [GO:0008270]; mRNA processing [GO:0006397]; mRNA splicing, via spliceosome [GO:0000398]	catalytic step 2 spliceosome [GO:0071013]; nucleoplasm [GO:0005654]; spliceosomal complex [GO:0005681]	mRNA processing [GO:0006397]; mRNA splicing, via spliceosome [GO:0000398]	poly(A) RNA binding [GO:0044822]; RNA binding [GO:0003723]; zinc ion binding [GO:0008270]
Ca_03971	F1QBY1	Nipped-B-like protein B	nipblb	Danio rerio (Zebrafish) (Brachydanio rerio)	nucleus [GO:0005634]; cell cycle [GO:0007049]; central nervous system development [GO:0007417]; digestive tract development [GO:0048565]; embryonic pectoral fin morphogenesis [GO:0035118]; heart development [GO:0007507]; heart jogging [GO:0003146]; regulation of canonical Wnt signaling pathway [GO:0060828]; transcriptional activation by promoter-enhancer looping [GO:0071733]	nucleus [GO:0005634]	cell cycle [GO:0007049]; central nervous system development [GO:0007417]; digestive tract development [GO:0048565]; embryonic pectoral fin morphogenesis [GO:0035118]; heart development [GO:0007507]; heart jogging [GO:0003146]; regulation of canonical Wnt signaling pathway [GO:0060828]; transcriptional activation by promoter-enhancer looping [GO:0071733]
Ca_03972	Q84V18	Serine/threonine-protein kinase stt7, chloroplastic (EC 2.7.11.1)	STT7	Chlamydomonas reinhardtii (Chlamydomonas smithii)	chloroplast thylakoid membrane [GO:0009535]; ATP binding [GO:0005524]; protein serine/threonine kinase activity [GO:0004674]	chloroplast thylakoid membrane [GO:0009535]		ATP binding [GO:0005524]; protein serine/threonine kinase activity [GO:0004674]
Ca_03973	Q8GZ42	Histone-lysine N-methyltransferase ATX5 (EC 2.1.1.43) (Protein SET DOMAIN GROUP 29) (Trithorax-homolog protein 5) (TRX-homolog protein 5)	ATX5 SDG29 SET29 At5g53430 MYN8.4	Arabidopsis thaliana (Mouse-ear cress)	nucleus [GO:0005634]; plasmodesma [GO:0009506]; histone-lysine N-methyltransferase activity [GO:0018024]; zinc ion binding [GO:0008270]; DNA mediated transformation [GO:0009294]	nucleus [GO:0005634]; plasmodesma [GO:0009506]	DNA mediated transformation [GO:0009294]	histone-lysine N-methyltransferase activity [GO:0018024]; zinc ion binding [GO:0008270]
Ca_03974	Q9FHH8	Zinc finger protein CONSTANS-LIKE 5	COL5 At5g57660 MRI1.1	Arabidopsis thaliana (Mouse-ear cress)	nucleus [GO:0005634]; sequence-specific DNA binding transcription factor activity [GO:0003700]; zinc ion binding [GO:0008270]; regulation of flower development [GO:0009909]; regulation of transcription, DNA-templated [GO:0006355]; response to light stimulus [GO:0009416]	nucleus [GO:0005634]	regulation of flower development [GO:0009909]; regulation of transcription, DNA-templated [GO:0006355]; response to light stimulus [GO:0009416]	sequence-specific DNA binding transcription factor activity [GO:0003700]; zinc ion binding [GO:0008270]
Ca_03975	Q9ZWQ9	Flavonol synthase/flavanone 3-hydroxylase (EC 1.14.11.23) (EC 1.14.11.9) (CitFLS) (FLS)	FLS	Citrus unshiu (Satsuma mandarin) (Citrus nobilis var. unshiu)	cytoplasm [GO:0005737]; flavonol synthase activity [GO:0045431]; L-ascorbic acid binding [GO:0031418]; metal ion binding [GO:0046872]; naringenin 3-dioxygenase activity [GO:0045486]	cytoplasm [GO:0005737]		flavonol synthase activity [GO:0045431]; L-ascorbic acid binding [GO:0031418]; metal ion binding [GO:0046872]; naringenin 3-dioxygenase activity [GO:0045486]
Ca_03976	Q9M3B0	Probable pectinesterase/pectinesterase inhibitor 34 [Includes: Pectinesterase inhibitor 34 (Pectin methylesterase inhibitor 34); Pectinesterase 34 (PE 34) (EC 3.1.1.11) (Pectin methylesterase 34) (AtPME34)]	PME34 ARATH34 At3g49220 F2K15.80	Arabidopsis thaliana (Mouse-ear cress)	cell wall [GO:0005618]; integral component of membrane [GO:0016021]; aspartyl esterase activity [GO:0045330]; enzyme inhibitor activity [GO:0004857]; pectinesterase activity [GO:0030599]; cell wall modification [GO:0042545]; pectin catabolic process [GO:0045490]	cell wall [GO:0005618]; integral component of membrane [GO:0016021]	cell wall modification [GO:0042545]; pectin catabolic process [GO:0045490]	aspartyl esterase activity [GO:0045330]; enzyme inhibitor activity [GO:0004857]; pectinesterase activity [GO:0030599]
Ca_03977	Q9FNF8	Phosphatidylinositol 4-kinase gamma 3 (AtPI4Kgamma3) (PI-4Kgamma3) (PI4K gamma 3) (EC 2.7.1.67)	PI4KG3 PI4KGAMMA3 At5g24240	Arabidopsis thaliana (Mouse-ear cress)	peroxisome [GO:0005777]; 1-phosphatidylinositol 4-kinase activity [GO:0004430]; ATP binding [GO:0005524]	peroxisome [GO:0005777]		1-phosphatidylinositol 4-kinase activity [GO:0004430]; ATP binding [GO:0005524]
Ca_03978	Q80YA7	Dipeptidyl peptidase 8 (DP8) (EC 3.4.14.5) (Dipeptidyl peptidase VIII) (DPP VIII)	Dpp8	Mus musculus (Mouse)	cytoplasm [GO:0005737]; membrane [GO:0016020]; nucleoplasm [GO:0005654]; aminopeptidase activity [GO:0004177]; serine-type peptidase activity [GO:0008236]	cytoplasm [GO:0005737]; membrane [GO:0016020]; nucleoplasm [GO:0005654]		aminopeptidase activity [GO:0004177]; serine-type peptidase activity [GO:0008236]
Ca_03979	O81223	Calcineurin B-like protein 4 (Protein SALT OVERLY SENSITIVE 3)	CBL4 SOS3 At5g24270 MOP9.8	Arabidopsis thaliana (Mouse-ear cress)	calcineurin complex [GO:0005955]; cytoplasm [GO:0005737]; nucleus [GO:0005634]; plasma membrane [GO:0005886]; calcium ion binding [GO:0005509]; calcium-dependent protein serine/threonine phosphatase activity [GO:0004723]; cellular potassium ion homeostasis [GO:0030007]; dephosphorylation [GO:0016311]; detection of calcium ion [GO:0005513]; hypotonic salinity response [GO:0042539]	calcineurin complex [GO:0005955]; cytoplasm [GO:0005737]; nucleus [GO:0005634]; plasma membrane [GO:0005886]	cellular potassium ion homeostasis [GO:0030007]; dephosphorylation [GO:0016311]; detection of calcium ion [GO:0005513]; hypotonic salinity response [GO:0042539]	calcium-dependent protein serine/threonine phosphatase activity [GO:0004723]; calcium ion binding [GO:0005509]
Ca_03980	Q9M3A8	Pentatricopeptide repeat-containing protein At3g49240 (Protein EMBRYO DEFECTIVE 1796)	EMB1796 At3g49240 F2K15.100	Arabidopsis thaliana (Mouse-ear cress)	chloroplast [GO:0009507]; mitochondrion [GO:0005739]; ATP binding [GO:0005524]; embryo development ending in seed dormancy [GO:0009793]	chloroplast [GO:0009507]; mitochondrion [GO:0005739]	embryo development ending in seed dormancy [GO:0009793]	ATP binding [GO:0005524]
Ca_03981	Q8S3N1	E3 ubiquitin-protein ligase SINAT5 (EC 6.3.2.-) (Seven in absentia homolog 5)	SINAT5 At5g53360 K19E1.16	Arabidopsis thaliana (Mouse-ear cress)	cytoplasm [GO:0005737]; nucleus [GO:0005634]; ligase activity [GO:0016874]; ubiquitin-protein transferase activity [GO:0004842]; zinc ion binding [GO:0008270]; multicellular organismal development [GO:0007275]; ubiquitin-dependent protein catabolic process [GO:0006511]	cytoplasm [GO:0005737]; nucleus [GO:0005634]	multicellular organismal development [GO:0007275]; ubiquitin-dependent protein catabolic process [GO:0006511]	ligase activity [GO:0016874]; ubiquitin-protein transferase activity [GO:0004842]; zinc ion binding [GO:0008270]
Ca_03982	A5V3U4	ATP-dependent Clp protease ATP-binding subunit ClpX	clpX Swit_0592	Sphingomonas wittichii (strain RW1 / DSM 6014 / JCM 10273)	ATP binding [GO:0005524]; zinc ion binding [GO:0008270]; protein folding [GO:0006457]		protein folding [GO:0006457]	ATP binding [GO:0005524]; zinc ion binding [GO:0008270]
Ca_03983	I1JYR2	Uncharacterized protein		Glycine max (Soybean) (Glycine hispida)
Ca_03984	Q9SF32	Protein IQ-DOMAIN 1	IQD1 At3g09710 F11F8.30	Arabidopsis thaliana (Mouse-ear cress)	nucleus [GO:0005634]	nucleus [GO:0005634]
Ca_03985	P93568	Soluble starch synthase 1, chloroplastic/amyloplastic (EC 2.4.1.21) (Soluble starch synthase I) (SS I)		Solanum tuberosum (Potato)	amyloplast [GO:0009501]; chloroplast [GO:0009507]; starch synthase activity [GO:0009011]; starch biosynthetic process [GO:0019252]	amyloplast [GO:0009501]; chloroplast [GO:0009507]	starch biosynthetic process [GO:0019252]	starch synthase activity [GO:0009011]
Ca_03986	Q84WF5	Probable VAMP-like protein At1g33475	At1g33475 F10C21.23	Arabidopsis thaliana (Mouse-ear cress)	integral component of membrane [GO:0016021]; transport [GO:0006810]	integral component of membrane [GO:0016021]	transport [GO:0006810]
Ca_03987	Q84WF5	Probable VAMP-like protein At1g33475	At1g33475 F10C21.23	Arabidopsis thaliana (Mouse-ear cress)	integral component of membrane [GO:0016021]; transport [GO:0006810]	integral component of membrane [GO:0016021]	transport [GO:0006810]
Ca_03988	Q67YI6	RING-H2 finger protein ATL65	ATL65 At3g18930 K13E13.2	Arabidopsis thaliana (Mouse-ear cress)	integral component of membrane [GO:0016021]; zinc ion binding [GO:0008270]; protein ubiquitination [GO:0016567]	integral component of membrane [GO:0016021]	protein ubiquitination [GO:0016567]	zinc ion binding [GO:0008270]
Ca_03989	Q8LDQ4	PP2A regulatory subunit TAP46 (2A phosphatase-associated protein of 46 kDa)	TAP46 At5g53000 MNB8.6	Arabidopsis thaliana (Mouse-ear cress)	cytosol [GO:0005829]; protein phosphatase 2A binding [GO:0051721]; protein phosphatase type 2A regulator activity [GO:0008601]; regulation of dephosphorylation [GO:0035303]; regulation of protein phosphatase type 2A activity [GO:0034047]; regulation of signal transduction [GO:0009966]; response to cold [GO:0009409]	cytosol [GO:0005829]	regulation of dephosphorylation [GO:0035303]; regulation of protein phosphatase type 2A activity [GO:0034047]; regulation of signal transduction [GO:0009966]; response to cold [GO:0009409]	protein phosphatase 2A binding [GO:0051721]; protein phosphatase type 2A regulator activity [GO:0008601]
Ca_03990	G7J7F4	Ribonuclease P protein subunit P38, related protein, putative (Uncharacterized protein)	MTR_3g091650	Medicago truncatula (Barrel medic) (Medicago tribuloides)
Ca_03991	G7J7F8	Uncharacterized protein	MTR_3g091680	Medicago truncatula (Barrel medic) (Medicago tribuloides)
Ca_03992	Q9LVU8	Protein RKD4 (AtRKD4) (RWP-RK domain-containing protein 4)	RKD4 At5g53040 MNB8.10	Arabidopsis thaliana (Mouse-ear cress)	nucleus [GO:0005634]; DNA binding [GO:0003677]; sequence-specific DNA binding transcription factor activity [GO:0003700]; embryo development ending in seed dormancy [GO:0009793]; transcription, DNA-templated [GO:0006351]	nucleus [GO:0005634]	embryo development ending in seed dormancy [GO:0009793]; transcription, DNA-templated [GO:0006351]	DNA binding [GO:0003677]; sequence-specific DNA binding transcription factor activity [GO:0003700]
Ca_03993	Q9M3A3	Protein ABIL2 (Abl interactor-like protein 2) (AtABIL2)	ABIL2 At3g49290 F2K15.150	Arabidopsis thaliana (Mouse-ear cress)	cytoplasm [GO:0005737]; cytoskeleton [GO:0005856]	cytoplasm [GO:0005737]; cytoskeleton [GO:0005856]
Ca_03994	G7J7G7	Transmembrane protein, putative (Uncharacterized protein)	MTR_3g091770	Medicago truncatula (Barrel medic) (Medicago tribuloides)	integral component of membrane [GO:0016021]	integral component of membrane [GO:0016021]
Ca_03995	Q6AZT7	Nephrocystin-3	nphp3	Xenopus laevis (African clawed frog)	cilium [GO:0005929]; primary cilium [GO:0072372]; cilium morphogenesis [GO:0060271]; convergent extension involved in gastrulation [GO:0060027]; negative regulation of canonical Wnt signaling pathway [GO:0090090]; regulation of Wnt signaling pathway, planar cell polarity pathway [GO:2000095]; Wnt signaling pathway [GO:0016055]	cilium [GO:0005929]; primary cilium [GO:0072372]	cilium morphogenesis [GO:0060271]; convergent extension involved in gastrulation [GO:0060027]; negative regulation of canonical Wnt signaling pathway [GO:0090090]; regulation of Wnt signaling pathway, planar cell polarity pathway [GO:2000095]; Wnt signaling pathway [GO:0016055]
Ca_03996	P58223	KH domain-containing protein At4g18375	At4g18375 F28J12.2	Arabidopsis thaliana (Mouse-ear cress)	nucleus [GO:0005634]; RNA binding [GO:0003723]	nucleus [GO:0005634]		RNA binding [GO:0003723]
Ca_03997	I1JYP8	Uncharacterized protein		Glycine max (Soybean) (Glycine hispida)
Ca_03998	P49599	Protein phosphatase 2C 57 (AtPP2C57) (EC 3.1.3.16) (Protein phosphatase 2C PPH1) (PP2C PPH1)	PPH1 At4g27800 T27E11.40	Arabidopsis thaliana (Mouse-ear cress)	chloroplast [GO:0009507]; chloroplast stroma [GO:0009570]; cytoplasm [GO:0005737]; integral component of membrane [GO:0016021]; nucleolus [GO:0005730]; nucleus [GO:0005634]; thylakoid [GO:0009579]; metal ion binding [GO:0046872]; phosphatase activity [GO:0016791]; protein serine/threonine phosphatase activity [GO:0004722]; dephosphorylation [GO:0016311]; photosynthetic electron transport chain [G…	chloroplast [GO:0009507]; chloroplast stroma [GO:0009570]; cytoplasm [GO:0005737]; integral component of membrane [GO:0016021]; nucleolus [GO:0005730]; nucleus [GO:0005634]; thylakoid [GO:0009579]	dephosphorylation [GO:0016311]; photosynthetic electron transport chain [GO:0009767]; photosystem stoichiometry adjustment [GO:0080005]; protein dephosphorylation [GO:0006470]	metal ion binding [GO:0046872]; phosphatase activity [GO:0016791]; protein serine/threonine phosphatase activity [GO:0004722]
Ca_03999	K7KLW3	Uncharacterized protein		Glycine max (Soybean) (Glycine hispida)
Ca_04000	P70168	Importin subunit beta-1 (Karyopherin subunit beta-1) (Nuclear factor p97) (Pore targeting complex 97 kDa subunit) (PTAC97) (SCG)	Kpnb1 Impnb	Mus musculus (Mouse)	cytoplasm [GO:0005737]; endoplasmic reticulum tubular network [GO:0071782]; extracellular exosome [GO:0070062]; membrane [GO:0016020]; nuclear envelope [GO:0005635]; nuclear membrane [GO:0031965]; nucleoplasm [GO:0005654]; protein complex [GO:0043234]; enzyme binding [GO:0019899]; poly(A) RNA binding [GO:0044822]; protein domain specific binding [GO:0019904]; protein transporter activity [GO:0008…	cytoplasm [GO:0005737]; endoplasmic reticulum tubular network [GO:0071782]; extracellular exosome [GO:0070062]; membrane [GO:0016020]; nuclear envelope [GO:0005635]; nuclear membrane [GO:0031965]; nucleoplasm [GO:0005654]; protein complex [GO:0043234]	protein import into nucleus [GO:0006606]; ribosomal protein import into nucleus [GO:0006610]	enzyme binding [GO:0019899]; poly(A) RNA binding [GO:0044822]; protein domain specific binding [GO:0019904]; protein transporter activity [GO:0008565]
Ca_04001	Q9STP8	Acyl-CoA-binding domain-containing protein 2 (Acyl-CoA binding protein 2)	ACBP2 At4g27780 T27E11.20	Arabidopsis thaliana (Mouse-ear cress)	endoplasmic reticulum [GO:0005783]; endoplasmic reticulum membrane [GO:0005789]; glyoxysome [GO:0009514]; integral component of membrane [GO:0016021]; peroxisomal membrane [GO:0005778]; plasma membrane [GO:0005886]; fatty-acyl-CoA binding [GO:0000062]; lead ion binding [GO:0032791]; lipid binding [GO:0008289]; lipid transport [GO:0006869]; response to hypoxia [GO:0001666]; response to lead ion [G…	endoplasmic reticulum [GO:0005783]; endoplasmic reticulum membrane [GO:0005789]; glyoxysome [GO:0009514]; integral component of membrane [GO:0016021]; peroxisomal membrane [GO:0005778]; plasma membrane [GO:0005886]	lipid transport [GO:0006869]; response to hypoxia [GO:0001666]; response to lead ion [GO:0010288]	fatty-acyl-CoA binding [GO:0000062]; lead ion binding [GO:0032791]; lipid binding [GO:0008289]
Ca_04002	P81760	Thylakoid lumenal 17.4 kDa protein, chloroplastic (P17.4)	At5g53490 MNC6.3	Arabidopsis thaliana (Mouse-ear cress)	chloroplast thylakoid lumen [GO:0009543]	chloroplast thylakoid lumen [GO:0009543]
Ca_04003	I3S549	Uncharacterized protein		Lotus japonicus (Lotus corniculatus var. japonicus)
Ca_04004	Q9XSC3	WD repeat-containing protein 44 (Rab11-binding protein) (Rabphilin-11)	WDR44 RAB11BP	Bos taurus (Bovine)	cytosol [GO:0005829]; endosome membrane [GO:0010008]; Golgi apparatus [GO:0005794]; perinuclear region of cytoplasm [GO:0048471]	cytosol [GO:0005829]; endosome membrane [GO:0010008]; Golgi apparatus [GO:0005794]; perinuclear region of cytoplasm [GO:0048471]
Ca_04005	Q9ZPY0	Dof zinc finger protein DOF2.5 (AtDOF2.5) (Dof affecting germination 2)	DOF2.5 DAG2 At2g46590 F13A10.12	Arabidopsis thaliana (Mouse-ear cress)	nucleus [GO:0005634]; DNA binding [GO:0003677]; metal ion binding [GO:0046872]; sequence-specific DNA binding transcription factor activity [GO:0003700]; response to cold [GO:0009409]; response to light stimulus [GO:0009416]; seed germination [GO:0009845]; transcription, DNA-templated [GO:0006351]	nucleus [GO:0005634]	response to cold [GO:0009409]; response to light stimulus [GO:0009416]; seed germination [GO:0009845]; transcription, DNA-templated [GO:0006351]	DNA binding [GO:0003677]; metal ion binding [GO:0046872]; sequence-specific DNA binding transcription factor activity [GO:0003700]
Ca_04006	Q9T096	Protein yippee-like At4g27745	At4g27745 T29A15.230	Arabidopsis thaliana (Mouse-ear cress)
Ca_04007	Q9W6I1	RNA-binding protein with multiple splicing (RBP-MS) (Heart and RRM expressed sequence) (Hermes)	RBPMS HERMES	Gallus gallus (Chicken)	cytoplasm [GO:0005737]; nucleus [GO:0005634]; nucleotide binding [GO:0000166]; poly(A) binding [GO:0008143]; transcription coactivator activity [GO:0003713]; positive regulation of pathway-restricted SMAD protein phosphorylation [GO:0010862]; positive regulation of SMAD protein import into nucleus [GO:0060391]; regulation of transcription, DNA-templated [GO:0006355]; transcription, DNA-templated …	cytoplasm [GO:0005737]; nucleus [GO:0005634]	positive regulation of pathway-restricted SMAD protein phosphorylation [GO:0010862]; positive regulation of SMAD protein import into nucleus [GO:0060391]; regulation of transcription, DNA-templated [GO:0006355]; transcription, DNA-templated [GO:0006351]	nucleotide binding [GO:0000166]; poly(A) binding [GO:0008143]; transcription coactivator activity [GO:0003713]
Ca_04008	Q9T095	Oligopeptide transporter 6 (AtOPT6)	OPT6 At4g27730 T29A15.220	Arabidopsis thaliana (Mouse-ear cress)	integral component of membrane [GO:0016021]; membrane [GO:0016020]; plasma membrane [GO:0005886]; peptide transport [GO:0015833]; protein transport [GO:0015031]; transmembrane transport [GO:0055085]	integral component of membrane [GO:0016021]; membrane [GO:0016020]; plasma membrane [GO:0005886]	peptide transport [GO:0015833]; protein transport [GO:0015031]; transmembrane transport [GO:0055085]
Ca_04009	Q5PPY1	Malignant T-cell-amplified sequence 1-A (MCT-1A)	mcts1-a	Xenopus laevis (African clawed frog)	cytoplasm [GO:0005737]; RNA binding [GO:0003723]; cell cycle [GO:0007049]; regulation of growth [GO:0040008]; regulation of transcription, DNA-templated [GO:0006355]; transcription, DNA-templated [GO:0006351]	cytoplasm [GO:0005737]	cell cycle [GO:0007049]; regulation of growth [GO:0040008]; regulation of transcription, DNA-templated [GO:0006355]; transcription, DNA-templated [GO:0006351]	RNA binding [GO:0003723]
Ca_04010	A2RRP1	Neuroblastoma-amplified sequence (Neuroblastoma-amplified gene protein)	NBAS NAG	Homo sapiens (Human)	cytoplasm [GO:0005737]; Dsl1p complex [GO:0070939]; endoplasmic reticulum [GO:0005783]; endoplasmic reticulum membrane [GO:0005789]; Golgi apparatus [GO:0005794]; membrane [GO:0016020]; nuclear membrane [GO:0031965]; nucleolus [GO:0005730]; SNARE binding [GO:0000149]; negative regulation of nuclear-transcribed mRNA catabolic process, nonsense-mediated decay [GO:2000623]; nuclear-transcribed mRNA …	cytoplasm [GO:0005737]; Dsl1p complex [GO:0070939]; endoplasmic reticulum [GO:0005783]; endoplasmic reticulum membrane [GO:0005789]; Golgi apparatus [GO:0005794]; membrane [GO:0016020]; nuclear membrane [GO:0031965]; nucleolus [GO:0005730]	negative regulation of nuclear-transcribed mRNA catabolic process, nonsense-mediated decay [GO:2000623]; nuclear-transcribed mRNA catabolic process [GO:0000956]; protein transport [GO:0015031]; retrograde vesicle-mediated transport, Golgi to ER [GO:0006890]	SNARE binding [GO:0000149]
Ca_04011	G7J857	F-box-like protein (Uncharacterized protein)	MTR_3g092020	Medicago truncatula (Barrel medic) (Medicago tribuloides)
Ca_04012	Q6N075	Molybdate-anion transporter (Major facilitator superfamily domain-containing protein 5) (Molybdate transporter 2 homolog) (hsMOT2)	MFSD5 UNQ832/PRO1759	Homo sapiens (Human)	integral component of membrane [GO:0016021]; membrane [GO:0016020]; plasma membrane [GO:0005886]; molybdate ion transmembrane transporter activity [GO:0015098]	integral component of membrane [GO:0016021]; membrane [GO:0016020]; plasma membrane [GO:0005886]		molybdate ion transmembrane transporter activity [GO:0015098]
Ca_04013	Q94A65	Rhodanese-like domain-containing protein 14, chloroplastic (Sulfurtransferase 14) (AtStr14)	At4g27700 T29A15.190	Arabidopsis thaliana (Mouse-ear cress)	chloroplast [GO:0009507]; chloroplast envelope [GO:0009941]; chloroplast thylakoid [GO:0009534]; chloroplast thylakoid membrane [GO:0009535]	chloroplast [GO:0009507]; chloroplast envelope [GO:0009941]; chloroplast thylakoid [GO:0009534]; chloroplast thylakoid membrane [GO:0009535]
Ca_04014	Q641W2	UPF0160 protein MYG1, mitochondrial	Myg1 C12orf10	Rattus norvegicus (Rat)	extracellular exosome [GO:0070062]; mitochondrion [GO:0005739]; nucleoplasm [GO:0005654]; locomotory exploration behavior [GO:0035641]	extracellular exosome [GO:0070062]; mitochondrion [GO:0005739]; nucleoplasm [GO:0005654]	locomotory exploration behavior [GO:0035641]
Ca_04016	Q9P6Q3	Probable mitochondrial chaperone bcs1 (BCS1-like protein)	SPAC644.07	Schizosaccharomyces pombe (strain 972 / ATCC 24843) (Fission yeast)	integral component of membrane [GO:0016021]; mitochondrial inner membrane [GO:0005743]; mitochondrion [GO:0005739]; ATP binding [GO:0005524]; ATPase activity, coupled [GO:0042623]; iron-sulfur cluster assembly [GO:0016226]; mitochondrial respiratory chain complex III assembly [GO:0034551]	integral component of membrane [GO:0016021]; mitochondrial inner membrane [GO:0005743]; mitochondrion [GO:0005739]	iron-sulfur cluster assembly [GO:0016226]; mitochondrial respiratory chain complex III assembly [GO:0034551]	ATPase activity, coupled [GO:0042623]; ATP binding [GO:0005524]
Ca_04017	F6QV99	ATPase family AAA domain-containing protein 1 (EC 3.6.1.3) (Thorase)	ATAD1	Bos taurus (Bovine)	cell junction [GO:0030054]; mitochondrion [GO:0005739]; peroxisomal membrane [GO:0005778]; postsynaptic membrane [GO:0045211]; ATP binding [GO:0005524]; ATPase activity [GO:0016887]; learning [GO:0007612]; memory [GO:0007613]; metabolic process [GO:0008152]; negative regulation of synaptic transmission, glutamatergic [GO:0051967]; positive regulation of receptor internalization [GO:0002092]	cell junction [GO:0030054]; mitochondrion [GO:0005739]; peroxisomal membrane [GO:0005778]; postsynaptic membrane [GO:0045211]	learning [GO:0007612]; memory [GO:0007613]; metabolic process [GO:0008152]; negative regulation of synaptic transmission, glutamatergic [GO:0051967]; positive regulation of receptor internalization [GO:0002092]	ATPase activity [GO:0016887]; ATP binding [GO:0005524]
Ca_04018	Q7ZZ25	ATPase family AAA domain-containing protein 1-A (EC 3.6.1.3)	atad1a si:zc156n3.1 zgc:101570	Danio rerio (Zebrafish) (Brachydanio rerio)	cell junction [GO:0030054]; peroxisome [GO:0005777]; postsynaptic membrane [GO:0045211]; ATP binding [GO:0005524]; microtubule-severing ATPase activity [GO:0008568]; cytoplasmic microtubule organization [GO:0031122]; metabolic process [GO:0008152]	cell junction [GO:0030054]; peroxisome [GO:0005777]; postsynaptic membrane [GO:0045211]	cytoplasmic microtubule organization [GO:0031122]; metabolic process [GO:0008152]	ATP binding [GO:0005524]; microtubule-severing ATPase activity [GO:0008568]
Ca_04019	I1JGF8	Uncharacterized protein		Glycine max (Soybean) (Glycine hispida)
Ca_04020	Q2EF88	Metal-nicotianamine transporter YSL3 (Protein YELLOW STRIPE LIKE 3) (AtYSL3)	YSL3 At5g53550 MNC6.9	Arabidopsis thaliana (Mouse-ear cress)	integral component of membrane [GO:0016021]; plasma membrane [GO:0005886]; developmental process involved in reproduction [GO:0003006]; ion transport [GO:0006811]; iron ion homeostasis [GO:0055072]; response to nematode [GO:0009624]; seed development [GO:0048316]; transmembrane transport [GO:0055085]	integral component of membrane [GO:0016021]; plasma membrane [GO:0005886]	developmental process involved in reproduction [GO:0003006]; ion transport [GO:0006811]; iron ion homeostasis [GO:0055072]; response to nematode [GO:0009624]; seed development [GO:0048316]; transmembrane transport [GO:0055085]
Ca_04021	P40934	Cytochrome b5	CYB5	Brassica oleracea var. botrytis (Cauliflower)	endoplasmic reticulum membrane [GO:0005789]; integral component of membrane [GO:0016021]; heme binding [GO:0020037]; metal ion binding [GO:0046872]; oxidation-reduction process [GO:0055114]	endoplasmic reticulum membrane [GO:0005789]; integral component of membrane [GO:0016021]	oxidation-reduction process [GO:0055114]	heme binding [GO:0020037]; metal ion binding [GO:0046872]
Ca_04022	Q9UUH7	GTPase-activating protein gyp7 (GAP for ypt7)	gyp7 SPAC630.05	Schizosaccharomyces pombe (strain 972 / ATCC 24843) (Fission yeast)	cytosol [GO:0005829]; nucleus [GO:0005634]; GTPase activator activity [GO:0005096]; positive regulation of GTPase activity [GO:0043547]; signal transduction [GO:0007165]; vesicle-mediated transport [GO:0016192]	cytosol [GO:0005829]; nucleus [GO:0005634]	positive regulation of GTPase activity [GO:0043547]; signal transduction [GO:0007165]; vesicle-mediated transport [GO:0016192]	GTPase activator activity [GO:0005096]
Ca_04023	K7M750	Uncharacterized protein		Glycine max (Soybean) (Glycine hispida)
Ca_04024	Q84WW2	Probable 6-phosphogluconolactonase 5, chloroplastic (6PGL 5) (EC 3.1.1.31) (Protein EMBRYO DEFECTIVE 2024)	EMB2024 At5g24400 K16H17.11	Arabidopsis thaliana (Mouse-ear cress)	chloroplast [GO:0009507]; chloroplast stroma [GO:0009570]; peroxisome [GO:0005777]; plastid [GO:0009536]; 6-phosphogluconolactonase activity [GO:0017057]; carbohydrate metabolic process [GO:0005975]; cellular response to redox state [GO:0071461]; defense response to bacterium [GO:0042742]; defense response to oomycetes [GO:0002229]; nitrate assimilation [GO:0042128]; pentose-phosphate shunt [GO:0…	chloroplast [GO:0009507]; chloroplast stroma [GO:0009570]; peroxisome [GO:0005777]; plastid [GO:0009536]	carbohydrate metabolic process [GO:0005975]; cellular response to redox state [GO:0071461]; defense response to bacterium [GO:0042742]; defense response to oomycetes [GO:0002229]; nitrate assimilation [GO:0042128]; pentose-phosphate shunt [GO:0006098]	6-phosphogluconolactonase activity [GO:0017057]
Ca_04025	P49636	Ubiquitin-60S ribosomal protein L40 [Cleaved into: Ubiquitin; 60S ribosomal protein L40 (CEP52)]	UBICEP52-7 RPL40	Nicotiana sylvestris (Wood tobacco) (South American tobacco)	nucleus [GO:0005634]; ribosome [GO:0005840]; structural constituent of ribosome [GO:0003735]; translation [GO:0006412]	nucleus [GO:0005634]; ribosome [GO:0005840]	translation [GO:0006412]	structural constituent of ribosome [GO:0003735]
Ca_04026	Q56Y42	Pyridoxal reductase, chloroplastic (EC 1.1.1.65)	PLR1 At5g53580 MNC6.12	Arabidopsis thaliana (Mouse-ear cress)	chloroplast [GO:0009507]; NADPH binding [GO:0070402]; pyridoxine:NADP 4-dehydrogenase activity [GO:0050236]; pyridoxal 5'-phosphate salvage [GO:0009443]; pyridoxal biosynthetic process [GO:0042821]; vitamin B6 catabolic process [GO:0042820]	chloroplast [GO:0009507]	pyridoxal 5'-phosphate salvage [GO:0009443]; pyridoxal biosynthetic process [GO:0042821]; vitamin B6 catabolic process [GO:0042820]	NADPH binding [GO:0070402]; pyridoxine:NADP 4-dehydrogenase activity [GO:0050236]
Ca_04027	P46897	Homeobox-leucine zipper protein ATHB-7 (HD-ZIP protein ATHB-7) (Homeodomain transcription factor ATHB-7)	ATHB-7 At2g46680 T3A4.6	Arabidopsis thaliana (Mouse-ear cress)	nucleus [GO:0005634]; sequence-specific DNA binding [GO:0043565]; sequence-specific DNA binding transcription factor activity [GO:0003700]; positive regulation of transcription, DNA-templated [GO:0045893]; response to abscisic acid [GO:0009737]; response to water deprivation [GO:0009414]; transcription, DNA-templated [GO:0006351]	nucleus [GO:0005634]	positive regulation of transcription, DNA-templated [GO:0045893]; response to abscisic acid [GO:0009737]; response to water deprivation [GO:0009414]; transcription, DNA-templated [GO:0006351]	sequence-specific DNA binding [GO:0043565]; sequence-specific DNA binding transcription factor activity [GO:0003700]
Ca_04028	G7J878	Transmembrane protein, putative (Uncharacterized protein)	MTR_3g092200	Medicago truncatula (Barrel medic) (Medicago tribuloides)	integral component of membrane [GO:0016021]	integral component of membrane [GO:0016021]
Ca_04029	P33080	Auxin-induced protein X10A		Glycine max (Soybean) (Glycine hispida)	auxin-activated signaling pathway [GO:0009734]		auxin-activated signaling pathway [GO:0009734]
Ca_04030	Q9FIM9	CDPK-related kinase 4 (AtCRK4) (EC 2.7.11.1) (Calcium/calmodulin-dependent protein kinase CRK4)	CRK4 CP4 At5g24430 K16H17.14	Arabidopsis thaliana (Mouse-ear cress)	plasma membrane [GO:0005886]; plasmodesma [GO:0009506]; ATP binding [GO:0005524]; metal ion binding [GO:0046872]; protein serine/threonine kinase activity [GO:0004674]; protein autophosphorylation [GO:0046777]	plasma membrane [GO:0005886]; plasmodesma [GO:0009506]	protein autophosphorylation [GO:0046777]	ATP binding [GO:0005524]; metal ion binding [GO:0046872]; protein serine/threonine kinase activity [GO:0004674]
Ca_04031	Q2PES7	Putative uncharacterized protein		Trifolium pratense (Red clover)
Ca_04032	Q93VH6	GRF1-interacting factor 3 (AtGIF3) (Transcription coactivator GIF3)	GIF3 At4g00850 A_TM018A10_22	Arabidopsis thaliana (Mouse-ear cress)	nucleus [GO:0005634]; transcription coactivator activity [GO:0003713]; cell proliferation [GO:0008283]; leaf development [GO:0048366]; regulation of transcription, DNA-templated [GO:0006355]; transcription, DNA-templated [GO:0006351]	nucleus [GO:0005634]	cell proliferation [GO:0008283]; leaf development [GO:0048366]; regulation of transcription, DNA-templated [GO:0006355]; transcription, DNA-templated [GO:0006351]	transcription coactivator activity [GO:0003713]
Ca_04033	G7J886	Transmembrane protein, putative (Uncharacterized protein)	MTR_3g092270	Medicago truncatula (Barrel medic) (Medicago tribuloides)	integral component of membrane [GO:0016021]; intracellular [GO:0005622]; fatty acid catabolic process [GO:0009062]; protein targeting to mitochondrion [GO:0006626]	integral component of membrane [GO:0016021]; intracellular [GO:0005622]	fatty acid catabolic process [GO:0009062]; protein targeting to mitochondrion [GO:0006626]
Ca_04034	Q0V7R1	Probable galacturonosyltransferase-like 3 (EC 2.4.1.-)	GATL3 At1g13250 T6J4.1 T6J4.2	Arabidopsis thaliana (Mouse-ear cress)	Golgi apparatus [GO:0005794]; Golgi membrane [GO:0000139]; integral component of membrane [GO:0016021]; polygalacturonate 4-alpha-galacturonosyltransferase activity [GO:0047262]; cell wall organization [GO:0071555]; pectin biosynthetic process [GO:0045489]	Golgi apparatus [GO:0005794]; Golgi membrane [GO:0000139]; integral component of membrane [GO:0016021]	cell wall organization [GO:0071555]; pectin biosynthetic process [GO:0045489]	polygalacturonate 4-alpha-galacturonosyltransferase activity [GO:0047262]
Ca_04035	Q9FJB8	Growth-regulating factor 7 (AtGRF7) (Transcription activator GRF7)	GRF7 At5g53660 MNC6.20	Arabidopsis thaliana (Mouse-ear cress)	nucleus [GO:0005634]; ATP binding [GO:0005524]; hydrolase activity, acting on acid anhydrides, in phosphorus-containing anhydrides [GO:0016818]; leaf development [GO:0048366]; regulation of transcription, DNA-templated [GO:0006355]; response to far red light [GO:0010218]; response to karrikin [GO:0080167]; response to red light [GO:0010114]; transcription, DNA-templated [GO:0006351]	nucleus [GO:0005634]	leaf development [GO:0048366]; regulation of transcription, DNA-templated [GO:0006355]; response to far red light [GO:0010218]; response to karrikin [GO:0080167]; response to red light [GO:0010114]; transcription, DNA-templated [GO:0006351]	ATP binding [GO:0005524]; hydrolase activity, acting on acid anhydrides, in phosphorus-containing anhydrides [GO:0016818]
Ca_04036	G7IRJ9	Deleted.
Ca_04037	C0LGP4	Probable LRR receptor-like serine/threonine-protein kinase At3g47570 (EC 2.7.11.1)	At3g47570 F1P2.120	Arabidopsis thaliana (Mouse-ear cress)	integral component of membrane [GO:0016021]; plasma membrane [GO:0005886]; ATP binding [GO:0005524]; protein serine/threonine kinase activity [GO:0004674]	integral component of membrane [GO:0016021]; plasma membrane [GO:0005886]		ATP binding [GO:0005524]; protein serine/threonine kinase activity [GO:0004674]
Ca_04038	P09886	Small heat shock protein, chloroplastic	HSP21	Pisum sativum (Garden pea)	chloroplast [GO:0009507]	chloroplast [GO:0009507]
Ca_04039	P10978	Retrovirus-related Pol polyprotein from transposon TNT 1-94 [Includes: Protease (EC 3.4.23.-); Reverse transcriptase (EC 2.7.7.49); Endonuclease]		Nicotiana tabacum (Common tobacco)	aspartic-type endopeptidase activity [GO:0004190]; endonuclease activity [GO:0004519]; nucleic acid binding [GO:0003676]; RNA-directed DNA polymerase activity [GO:0003964]; zinc ion binding [GO:0008270]; DNA integration [GO:0015074]		DNA integration [GO:0015074]	aspartic-type endopeptidase activity [GO:0004190]; endonuclease activity [GO:0004519]; nucleic acid binding [GO:0003676]; RNA-directed DNA polymerase activity [GO:0003964]; zinc ion binding [GO:0008270]
Ca_04040	G7J8A6	DUF4228 domain protein (Uncharacterized protein)	MTR_3g092470	Medicago truncatula (Barrel medic) (Medicago tribuloides)
Ca_04041	Q9I8B3	RNA-binding protein 24-B (MTR-1a) (RNA-binding motif protein 24-B)	rbm24-b	Xenopus laevis (African clawed frog)	cytoplasm [GO:0005737]; nucleus [GO:0005634]; mRNA 3'-UTR binding [GO:0003730]; nucleotide binding [GO:0000166]; cell differentiation [GO:0030154]; regulation of mRNA stability [GO:0043488]; regulation of myotube differentiation [GO:0010830]	cytoplasm [GO:0005737]; nucleus [GO:0005634]	cell differentiation [GO:0030154]; regulation of mRNA stability [GO:0043488]; regulation of myotube differentiation [GO:0010830]	mRNA 3'-UTR binding [GO:0003730]; nucleotide binding [GO:0000166]
Ca_04042	Q8WXA9	Splicing regulatory glutamine/lysine-rich protein 1 (Serine/arginine-rich-splicing regulatory protein 86) (SRrp86) (Splicing factor, arginine/serine-rich 12) (Splicing regulatory protein 508) (SRrp508)	SREK1 SFRS12 SRRP86	Homo sapiens (Human)	nucleoplasm [GO:0005654]; spliceosomal complex [GO:0005681]; nucleotide binding [GO:0000166]; poly(A) RNA binding [GO:0044822]; mRNA processing [GO:0006397]; RNA splicing [GO:0008380]	nucleoplasm [GO:0005654]; spliceosomal complex [GO:0005681]	mRNA processing [GO:0006397]; RNA splicing [GO:0008380]	nucleotide binding [GO:0000166]; poly(A) RNA binding [GO:0044822]
Ca_04043	F4HT49	Polyadenylate-binding protein 1 (PABP-1) (Poly(A)-binding protein 1)	PAB1 At1g34140 F12G12.4	Arabidopsis thaliana (Mouse-ear cress)	cytoplasm [GO:0005737]; nucleus [GO:0005634]; nucleotide binding [GO:0000166]; RNA binding [GO:0003723]; regulation of translation [GO:0006417]	cytoplasm [GO:0005737]; nucleus [GO:0005634]	regulation of translation [GO:0006417]	nucleotide binding [GO:0000166]; RNA binding [GO:0003723]
Ca_04044	O22315	Serine/arginine-rich-splicing factor SR34 (At-SR34) (At-SRp34) (AtSR34) (Pre-mRNA-splicing factor SF2) (SR1 protein)	SR34 SF2 SR1 SRP34 At1g02840 F22D16.16 F22D16_30	Arabidopsis thaliana (Mouse-ear cress)	interchromatin granule [GO:0035061]; nuclear speck [GO:0016607]; nucleus [GO:0005634]; spliceosomal complex [GO:0005681]; nucleotide binding [GO:0000166]; RNA binding [GO:0003723]; mRNA processing [GO:0006397]; RNA splicing [GO:0008380]	interchromatin granule [GO:0035061]; nuclear speck [GO:0016607]; nucleus [GO:0005634]; spliceosomal complex [GO:0005681]	mRNA processing [GO:0006397]; RNA splicing [GO:0008380]	nucleotide binding [GO:0000166]; RNA binding [GO:0003723]
Ca_04045	I1JGF8	Uncharacterized protein		Glycine max (Soybean) (Glycine hispida)
Ca_04046	Q8W486	Uncharacterized protein At1g04910	At1g04910 F13M7.10	Arabidopsis thaliana (Mouse-ear cress)	endosome [GO:0005768]; Golgi apparatus [GO:0005794]; Golgi membrane [GO:0000139]; integral component of membrane [GO:0016021]; trans-Golgi network [GO:0005802]; transferase activity, transferring glycosyl groups [GO:0016757]; metabolic process [GO:0008152]	endosome [GO:0005768]; Golgi apparatus [GO:0005794]; Golgi membrane [GO:0000139]; integral component of membrane [GO:0016021]; trans-Golgi network [GO:0005802]	metabolic process [GO:0008152]	transferase activity, transferring glycosyl groups [GO:0016757]
Ca_04047	Q9AWM9	Ribosome production factor 2 homolog (Brix domain-containing protein 1 homolog) (Ribosome biogenesis protein RPF2 homolog)	Os01g0513800 LOC_Os01g33030 P0504D03.20	Oryza sativa subsp. japonica (Rice)	nucleolus [GO:0005730]	nucleolus [GO:0005730]
Ca_04048	Q8GW38	RING-H2 finger protein ATL47	ATL47 At1g23980 T23E23.15	Arabidopsis thaliana (Mouse-ear cress)	integral component of membrane [GO:0016021]; zinc ion binding [GO:0008270]; protein ubiquitination [GO:0016567]	integral component of membrane [GO:0016021]	protein ubiquitination [GO:0016567]	zinc ion binding [GO:0008270]
Ca_04049	Q8LEQ0	60S acidic ribosomal protein P1-3	RPP1C At5g47700 MCA23.2	Arabidopsis thaliana (Mouse-ear cress)	cytosol [GO:0005829]; cytosolic ribosome [GO:0022626]; nucleus [GO:0005634]; plasma membrane [GO:0005886]; structural constituent of ribosome [GO:0003735]; translational elongation [GO:0006414]	cytosol [GO:0005829]; cytosolic ribosome [GO:0022626]; nucleus [GO:0005634]; plasma membrane [GO:0005886]	translational elongation [GO:0006414]	structural constituent of ribosome [GO:0003735]
Ca_04050	Q9SL67	26S proteasome regulatory subunit 4 homolog B (26S proteasome AAA-ATPase subunit RPT2b) (26S proteasome subunit 4 homolog B) (Regulatory particle triple-A ATPase subunit 2b)	RPT2B At2g20140 T2G17.6	Arabidopsis thaliana (Mouse-ear cress)	cytosol [GO:0005829]; cytosolic proteasome complex [GO:0031597]; nuclear proteasome complex [GO:0031595]; plasma membrane [GO:0005886]; proteasome complex [GO:0000502]; proteasome regulatory particle, base subcomplex [GO:0008540]; ATP binding [GO:0005524]; proteasome-activating ATPase activity [GO:0036402]; TBP-class protein binding [GO:0017025]; ER-associated ubiquitin-dependent protein cataboli…	cytosol [GO:0005829]; cytosolic proteasome complex [GO:0031597]; nuclear proteasome complex [GO:0031595]; plasma membrane [GO:0005886]; proteasome complex [GO:0000502]; proteasome regulatory particle, base subcomplex [GO:0008540]	ER-associated ubiquitin-dependent protein catabolic process [GO:0030433]; female gamete generation [GO:0007292]; maintenance of root meristem identity [GO:0010078]; male gamete generation [GO:0048232]; positive regulation of proteasomal protein catabolic process [GO:1901800]; positive regulation of RNA polymerase II transcriptional preinitiation complex assembly [GO:0045899]	ATP binding [GO:0005524]; proteasome-activating ATPase activity [GO:0036402]; TBP-class protein binding [GO:0017025]
Ca_04051	G7J8Y9	Uncharacterized protein	MTR_3g092630	Medicago truncatula (Barrel medic) (Medicago tribuloides)
Ca_04052	Q8R1R3	StAR-related lipid transfer protein 7, mitochondrial (START domain-containing protein 7) (StARD7)	Stard7	Mus musculus (Mouse)	mitochondrion [GO:0005739]; lipid binding [GO:0008289]; positive regulation of protein targeting to mitochondrion [GO:1903955]	mitochondrion [GO:0005739]	positive regulation of protein targeting to mitochondrion [GO:1903955]	lipid binding [GO:0008289]
Ca_04053	G7J8Z4	Uncharacterized protein	MTR_3g092670	Medicago truncatula (Barrel medic) (Medicago tribuloides)
Ca_04054	G7J8Z8	Plastid transcriptionally active 15 protein (Uncharacterized protein)	MTR_3g092710	Medicago truncatula (Barrel medic) (Medicago tribuloides)	chloroplast [GO:0009507]; mitochondrion [GO:0005739]; plastid chromosome [GO:0009508]; double-stranded DNA binding [GO:0003690]; positive regulation of transcription, DNA-templated [GO:0045893]; transcription from plastid promoter [GO:0042793]	chloroplast [GO:0009507]; mitochondrion [GO:0005739]; plastid chromosome [GO:0009508]	positive regulation of transcription, DNA-templated [GO:0045893]; transcription from plastid promoter [GO:0042793]	double-stranded DNA binding [GO:0003690]
Ca_04055	P19954	Ribosome-binding factor PSRP1, chloroplastic (30S ribosomal protein 1) (CS-S5) (CS5) (Plastid-specific 30S ribosomal protein 1) (PSRP-1) (Ribosomal protein 1) (S22)	PSRP1 RPS22 RPS30	Spinacia oleracea (Spinach)	chloroplast stroma [GO:0009570]; rRNA binding [GO:0019843]; primary metabolic process [GO:0044238]	chloroplast stroma [GO:0009570]	primary metabolic process [GO:0044238]	rRNA binding [GO:0019843]
Ca_04056	Q689G6	Two-component response regulator-like PRR95 (Pseudo-response regulator 95) (OsPRR95)	PRR95 Os09g0532400 LOC_Os09g36220 OJ1254_E07.28 P0515E01.13	Oryza sativa subsp. japonica (Rice)	nucleus [GO:0005634]; phosphorelay signal transduction system [GO:0000160]; regulation of transcription, DNA-templated [GO:0006355]; rhythmic process [GO:0048511]; transcription, DNA-templated [GO:0006351]	nucleus [GO:0005634]	phosphorelay signal transduction system [GO:0000160]; regulation of transcription, DNA-templated [GO:0006355]; rhythmic process [GO:0048511]; transcription, DNA-templated [GO:0006351]
Ca_04057	G7J908	Uncharacterized protein	MTR_3g092810	Medicago truncatula (Barrel medic) (Medicago tribuloides)	cell wall [GO:0005618]; hydrolase activity [GO:0016787]	cell wall [GO:0005618]		hydrolase activity [GO:0016787]
Ca_04058	Q9XGN1	Protein TRANSPARENT TESTA GLABRA 1	TTG1 At5g24520 K18P6_4 T31K7.8	Arabidopsis thaliana (Mouse-ear cress)	cytoplasm [GO:0005737]; nucleus [GO:0005634]; DNA binding [GO:0003677]; cell fate commitment [GO:0045165]; epidermal cell fate specification [GO:0009957]; multicellular organismal development [GO:0007275]; regulation of protein localization [GO:0032880]; response to auxin [GO:0009733]; response to ethylene [GO:0009723]; trichome differentiation [GO:0010026]	cytoplasm [GO:0005737]; nucleus [GO:0005634]	cell fate commitment [GO:0045165]; epidermal cell fate specification [GO:0009957]; multicellular organismal development [GO:0007275]; regulation of protein localization [GO:0032880]; response to auxin [GO:0009733]; response to ethylene [GO:0009723]; trichome differentiation [GO:0010026]	DNA binding [GO:0003677]
Ca_04059	P24397	Hyoscyamine 6-dioxygenase (EC 1.14.11.11) (Hyoscyamine 6-beta-hydroxylase)	H6H	Hyoscyamus niger (Black henbane)	hyoscyamine (6S)-dioxygenase activity [GO:0047998]; iron ion binding [GO:0005506]; L-ascorbic acid binding [GO:0031418]			hyoscyamine (6S)-dioxygenase activity [GO:0047998]; iron ion binding [GO:0005506]; L-ascorbic acid binding [GO:0031418]
Ca_04060	P28002	Caffeic acid 3-O-methyltransferase (CAOMT) (COMT) (EC 2.1.1.68) (S-adenosysl-L-methionine:caffeic acid 3-O-methyltransferase)		Medicago sativa (Alfalfa)	caffeate O-methyltransferase activity [GO:0047763]; lignin biosynthetic process [GO:0009809]		lignin biosynthetic process [GO:0009809]	caffeate O-methyltransferase activity [GO:0047763]
Ca_04061	I3SDF5	Uncharacterized protein		Lotus japonicus (Lotus corniculatus var. japonicus)
Ca_04062	K7KUX0	Uncharacterized protein		Glycine max (Soybean) (Glycine hispida)
Ca_04063	Q94JX9	Nascent polypeptide-associated complex subunit alpha-like protein 2 (NAC-alpha-like protein 2) (Alpha-NAC-like protein 2)	At3g49470 T9C5.70	Arabidopsis thaliana (Mouse-ear cress)	cytosol [GO:0005829]; protein transport [GO:0015031]	cytosol [GO:0005829]	protein transport [GO:0015031]
Ca_04064	Q94JX9	Nascent polypeptide-associated complex subunit alpha-like protein 2 (NAC-alpha-like protein 2) (Alpha-NAC-like protein 2)	At3g49470 T9C5.70	Arabidopsis thaliana (Mouse-ear cress)	cytosol [GO:0005829]; protein transport [GO:0015031]	cytosol [GO:0005829]	protein transport [GO:0015031]
Ca_04065	A7QEU4	Peroxidase 5 (EC 1.11.1.7)	GSVIVT00037159001 LOC100264145	Vitis vinifera (Grape)	extracellular region [GO:0005576]; heme binding [GO:0020037]; metal ion binding [GO:0046872]; peroxidase activity [GO:0004601]; hydrogen peroxide catabolic process [GO:0042744]; response to oxidative stress [GO:0006979]	extracellular region [GO:0005576]	hydrogen peroxide catabolic process [GO:0042744]; response to oxidative stress [GO:0006979]	heme binding [GO:0020037]; metal ion binding [GO:0046872]; peroxidase activity [GO:0004601]
Ca_04066	G7J925	Uncharacterized protein	MTR_3g093000	Medicago truncatula (Barrel medic) (Medicago tribuloides)	intracellular [GO:0005622]; fatty acid beta-oxidation [GO:0006635]; glucuronoxylan metabolic process [GO:0010413]; protein import into peroxisome matrix [GO:0016558]; protein N-linked glycosylation [GO:0006487]; xylan biosynthetic process [GO:0045492]	intracellular [GO:0005622]	fatty acid beta-oxidation [GO:0006635]; glucuronoxylan metabolic process [GO:0010413]; protein import into peroxisome matrix [GO:0016558]; protein N-linked glycosylation [GO:0006487]; xylan biosynthetic process [GO:0045492]
Ca_04067	Q9SZN7	Heavy metal-associated isoprenylated plant protein 26 (AtHIPP26) (Farnesylated protein 6) (AtFP6)	HIPP26 FP6 At4g38580 F20M13.140	Arabidopsis thaliana (Mouse-ear cress)	nuclear membrane [GO:0031965]; plasma membrane [GO:0005886]; plasmodesma [GO:0009506]; metal ion binding [GO:0046872]; heat acclimation [GO:0010286]; metal ion transport [GO:0030001]	nuclear membrane [GO:0031965]; plasma membrane [GO:0005886]; plasmodesma [GO:0009506]	heat acclimation [GO:0010286]; metal ion transport [GO:0030001]	metal ion binding [GO:0046872]
Ca_04068	Q7XUA8	IAA-amino acid hydrolase ILR1-like 5 (EC 3.5.1.-)	ILL5 Os04g0521800 LOC_Os04g44110 OSJNBa0019D11.19	Oryza sativa subsp. japonica (Rice)	IAA-amino acid conjugate hydrolase activity [GO:0010178]; auxin metabolic process [GO:0009850]		auxin metabolic process [GO:0009850]	IAA-amino acid conjugate hydrolase activity [GO:0010178]
Ca_04069	Q84K00	NAC domain-containing protein 78 (ANAC078) (Protein NTM1-like 11)	NAC078 NAC2 NTL11 At5g04410 T32M21.10	Arabidopsis thaliana (Mouse-ear cress)	cytoplasm [GO:0005737]; integral component of membrane [GO:0016021]; nucleus [GO:0005634]; DNA binding [GO:0003677]; sequence-specific DNA binding transcription factor activity [GO:0003700]; positive regulation of transcription, DNA-templated [GO:0045893]; regulation of flavonoid biosynthetic process [GO:0009962]; response to high light intensity [GO:0009644]; transcription, DNA-templated [GO:000…	cytoplasm [GO:0005737]; integral component of membrane [GO:0016021]; nucleus [GO:0005634]	positive regulation of transcription, DNA-templated [GO:0045893]; regulation of flavonoid biosynthetic process [GO:0009962]; response to high light intensity [GO:0009644]; transcription, DNA-templated [GO:0006351]	DNA binding [GO:0003677]; sequence-specific DNA binding transcription factor activity [GO:0003700]
Ca_04070	O81916	Uncharacterized calcium-binding protein At1g02270	At1g02270 T6A9_9 T7I23.22	Arabidopsis thaliana (Mouse-ear cress)	integral component of membrane [GO:0016021]; nucleus [GO:0005634]; calcium ion binding [GO:0005509]; response to cold [GO:0009409]	integral component of membrane [GO:0016021]; nucleus [GO:0005634]	response to cold [GO:0009409]	calcium ion binding [GO:0005509]
Ca_04071	P30707	60S ribosomal protein L9 (Gibberellin-regulated protein GA)	RPL9	Pisum sativum (Garden pea)	ribosome [GO:0005840]; rRNA binding [GO:0019843]; structural constituent of ribosome [GO:0003735]; translation [GO:0006412]	ribosome [GO:0005840]	translation [GO:0006412]	rRNA binding [GO:0019843]; structural constituent of ribosome [GO:0003735]
Ca_04072	Q99JB2	Stomatin-like protein 2, mitochondrial (SLP-2) (mslp2)	Stoml2 Slp2	Mus musculus (Mouse)	actin cytoskeleton [GO:0015629]; COP9 signalosome [GO:0008180]; extrinsic component of plasma membrane [GO:0019897]; immunological synapse [GO:0001772]; membrane raft [GO:0045121]; mitochondrial inner membrane [GO:0005743]; mitochondrial intermembrane space [GO:0005758]; mitochondrion [GO:0005739]; T cell receptor complex [GO:0042101]; cardiolipin binding [GO:1901612]; GTPase binding [GO:0051020]…	actin cytoskeleton [GO:0015629]; COP9 signalosome [GO:0008180]; extrinsic component of plasma membrane [GO:0019897]; immunological synapse [GO:0001772]; membrane raft [GO:0045121]; mitochondrial inner membrane [GO:0005743]; mitochondrial intermembrane space [GO:0005758]; mitochondrion [GO:0005739]; T cell receptor complex [GO:0042101]	CD4-positive, alpha-beta T cell activation [GO:0035710]; cellular calcium ion homeostasis [GO:0006874]; interleukin-2 production [GO:0032623]; lipid localization [GO:0010876]; mitochondrial ATP synthesis coupled proton transport [GO:0042776]; mitochondrial calcium ion transport [GO:0006851]; mitochondrial protein processing [GO:0034982]; mitochondrion organization [GO:0007005]; positive regulatio…	cardiolipin binding [GO:1901612]; GTPase binding [GO:0051020]
Ca_04074	G7J9N8	Uncharacterized protein	MTR_3g093260	Medicago truncatula (Barrel medic) (Medicago tribuloides)
Ca_04075	Q8LG53	UNC93-like protein 2	At1g18010 T10F20.2	Arabidopsis thaliana (Mouse-ear cress)	integral component of membrane [GO:0016021]	integral component of membrane [GO:0016021]
Ca_04076	I3S657	Uncharacterized protein		Lotus japonicus (Lotus corniculatus var. japonicus)
Ca_04077	P15941	Mucin-1 (MUC-1) (Breast carcinoma-associated antigen DF3) (Cancer antigen 15-3) (CA 15-3) (Carcinoma-associated mucin) (Episialin) (H23AG) (Krebs von den Lungen-6) (KL-6) (PEMT) (Peanut-reactive urinary mucin) (PUM) (Polymorphic epithelial mucin) (PEM) (Tumor-associated epithelial membrane antigen) (EMA) (Tumor-associated mucin) (CD antigen CD227) [Cleaved into: Mucin-1 subunit alpha (MUC1-NT) (M…	MUC1 PUM	Homo sapiens (Human)	apical plasma membrane [GO:0016324]; extracellular exosome [GO:0070062]; extracellular space [GO:0005615]; Golgi lumen [GO:0005796]; integral component of plasma membrane [GO:0005887]; nuclear chromatin [GO:0000790]; vesicle [GO:0031982]; p53 binding [GO:0002039]; RNA polymerase II core promoter proximal region sequence-specific DNA binding [GO:0000978]; transcription cofactor activity [GO:000371…	apical plasma membrane [GO:0016324]; extracellular exosome [GO:0070062]; extracellular space [GO:0005615]; Golgi lumen [GO:0005796]; integral component of plasma membrane [GO:0005887]; nuclear chromatin [GO:0000790]; vesicle [GO:0031982]	cellular protein metabolic process [GO:0044267]; DNA damage response, signal transduction by p53 class mediator resulting in cell cycle arrest [GO:0006977]; DNA damage response, signal transduction by p53 class mediator resulting in transcription of p21 class mediator [GO:0006978]; negative regulation of cell adhesion mediated by integrin [GO:0033629]; negative regulation of intrinsic apoptotic s…	p53 binding [GO:0002039]; RNA polymerase II core promoter proximal region sequence-specific DNA binding [GO:0000978]; transcription cofactor activity [GO:0003712]
Ca_04078	Q9FLU1	DNA-binding protein BIN4 (Protein BRASSINOSTEROID INSENSITIVE 4) (Protein MIDGET)	BIN4 MID At5g24630 K18P6.17	Arabidopsis thaliana (Mouse-ear cress)	DNA topoisomerase complex (ATP-hydrolyzing) [GO:0009330]; nucleus [GO:0005634]; double-stranded DNA binding [GO:0003690]; chromosome organization [GO:0051276]; DNA endoreduplication [GO:0042023]; epidermal cell differentiation [GO:0009913]; positive regulation of cell growth [GO:0030307]; root development [GO:0048364]; shoot system development [GO:0048367]; trichome morphogenesis [GO:0010090]	DNA topoisomerase complex (ATP-hydrolyzing) [GO:0009330]; nucleus [GO:0005634]	chromosome organization [GO:0051276]; DNA endoreduplication [GO:0042023]; epidermal cell differentiation [GO:0009913]; positive regulation of cell growth [GO:0030307]; root development [GO:0048364]; shoot system development [GO:0048367]; trichome morphogenesis [GO:0010090]	double-stranded DNA binding [GO:0003690]
Ca_04079	I1JYE9	Uncharacterized protein		Glycine max (Soybean) (Glycine hispida)	integral component of membrane [GO:0016021]	integral component of membrane [GO:0016021]
Ca_04080	G7J9Q1	Response to low sulfur protein, putative (Uncharacterized protein)	MTR_3g093400	Medicago truncatula (Barrel medic) (Medicago tribuloides)
Ca_04081	Q96AP4	Zinc finger with UFM1-specific peptidase domain protein	ZUFSP C6orf113	Homo sapiens (Human)	metal ion binding [GO:0046872]			metal ion binding [GO:0046872]
Ca_04082	Q9LJX0	ABC transporter B family member 19 (ABC transporter ABCB.19) (AtABCB19) (Multidrug resistance protein 11) (P-glycoprotein 19)	ABCB19 MDR1 MDR11 PGP19 At3g28860 MLD15.2	Arabidopsis thaliana (Mouse-ear cress)	integral component of membrane [GO:0016021]; plasma membrane [GO:0005886]; ATP binding [GO:0005524]; ATPase activity, coupled to transmembrane movement of substances [GO:0042626]; auxin efflux transmembrane transporter activity [GO:0010329]; acropetal auxin transport [GO:0010541]; anthocyanin accumulation in tissues in response to UV light [GO:0043481]; auxin efflux [GO:0010315]; auxin polar tran…	integral component of membrane [GO:0016021]; plasma membrane [GO:0005886]	acropetal auxin transport [GO:0010541]; anthocyanin accumulation in tissues in response to UV light [GO:0043481]; auxin-activated signaling pathway [GO:0009734]; auxin efflux [GO:0010315]; auxin polar transport [GO:0009926]; auxin transport [GO:0060918]; basipetal auxin transport [GO:0010540]; formation of organ boundary [GO:0010160]; lateral root development [GO:0048527]; photomorphogenesis [GO:…	ATPase activity, coupled to transmembrane movement of substances [GO:0042626]; ATP binding [GO:0005524]; auxin efflux transmembrane transporter activity [GO:0010329]
Ca_04083	K7KLQ5	Uncharacterized protein		Glycine max (Soybean) (Glycine hispida)
Ca_04084	G7J9R1	Transducin/WD40 repeat protein (Uncharacterized protein)	MTR_3g093520	Medicago truncatula (Barrel medic) (Medicago tribuloides)
Ca_04085	Q93Z79	Cytochrome P450 714A1 (EC 1.14.-.-) (EUI-like P450 A1)	CYP714A1 ELA1 At5g24910 F6A4.120	Arabidopsis thaliana (Mouse-ear cress)	endoplasmic reticulum membrane [GO:0005789]; integral component of membrane [GO:0016021]; heme binding [GO:0020037]; iron ion binding [GO:0005506]; monooxygenase activity [GO:0004497]; oxidoreductase activity, acting on paired donors, with incorporation or reduction of molecular oxygen [GO:0016705]	endoplasmic reticulum membrane [GO:0005789]; integral component of membrane [GO:0016021]		heme binding [GO:0020037]; iron ion binding [GO:0005506]; monooxygenase activity [GO:0004497]; oxidoreductase activity, acting on paired donors, with incorporation or reduction of molecular oxygen [GO:0016705]
Ca_04086	G7J9R3	Acetyltransferase (GNAT) domain protein (Uncharacterized protein)	MTR_3g093540	Medicago truncatula (Barrel medic) (Medicago tribuloides)	N-acetyltransferase activity [GO:0008080]; cell differentiation [GO:0030154]; leaf morphogenesis [GO:0009965]		cell differentiation [GO:0030154]; leaf morphogenesis [GO:0009965]	N-acetyltransferase activity [GO:0008080]
Ca_04087	K7KLQ1	Uncharacterized protein		Glycine max (Soybean) (Glycine hispida)
Ca_04088	O05235	Uncharacterized hydrolase YugF (EC 3.1.-.-)	yugF BSU31420	Bacillus subtilis (strain 168)	carboxylic ester hydrolase activity [GO:0052689]			carboxylic ester hydrolase activity [GO:0052689]
Ca_04089	Q0WPK3	Autophagy-related protein 18d (AtATG18d)	ATG18D At3g56440 T5P19_90	Arabidopsis thaliana (Mouse-ear cress)	cytosol [GO:0005829]; extrinsic component of membrane [GO:0019898]; pre-autophagosomal structure membrane [GO:0034045]; vacuolar membrane [GO:0005774]; phosphatidylinositol-3,5-bisphosphate binding [GO:0080025]; phosphatidylinositol-3-phosphate binding [GO:0032266]; autophagosome assembly [GO:0000045]; cellular response to nitrogen starvation [GO:0006995]; mitochondrion degradation [GO:0000422]; …	cytosol [GO:0005829]; extrinsic component of membrane [GO:0019898]; pre-autophagosomal structure membrane [GO:0034045]; vacuolar membrane [GO:0005774]	autophagosome assembly [GO:0000045]; cellular response to nitrogen starvation [GO:0006995]; mitochondrion degradation [GO:0000422]; nucleophagy [GO:0044804]; protein lipidation [GO:0006497]; protein localization to pre-autophagosomal structure [GO:0034497]; protein transport [GO:0015031]	phosphatidylinositol-3,5-bisphosphate binding [GO:0080025]; phosphatidylinositol-3-phosphate binding [GO:0032266]
Ca_04090	A7RK30	Quinone oxidoreductase-like protein 2 homolog (EC 1.-.-.-)	v1g238856	Nematostella vectensis (Starlet sea anemone)	oxidoreductase activity [GO:0016491]; zinc ion binding [GO:0008270]			oxidoreductase activity [GO:0016491]; zinc ion binding [GO:0008270]
Ca_04091	Q5RAG4	RING finger and transmembrane domain-containing protein 2 (Transmembrane protein 118)	RNFT2 TMEM118	Pongo abelii (Sumatran orangutan) (Pongo pygmaeus abelii)	integral component of membrane [GO:0016021]; zinc ion binding [GO:0008270]	integral component of membrane [GO:0016021]		zinc ion binding [GO:0008270]
Ca_04092	Q9SPB3	60S ribosomal protein L10 (QM protein homolog)	RPL10	Vitis riparia (Frost grape) (Vitis vulpina)	ribosome [GO:0005840]; structural constituent of ribosome [GO:0003735]; translation [GO:0006412]	ribosome [GO:0005840]	translation [GO:0006412]	structural constituent of ribosome [GO:0003735]
Ca_04093	M5XD58	Uncharacterized protein	PRUPE_ppa008050mg	Prunus persica (Peach) (Amygdalus persica)
Ca_04094	Q9LVM0	Probable inactive receptor kinase At5g58300	At5g58300 MCK7.17	Arabidopsis thaliana (Mouse-ear cress)	integral component of membrane [GO:0016021]; plasma membrane [GO:0005886]; ATP binding [GO:0005524]; protein kinase activity [GO:0004672]	integral component of membrane [GO:0016021]; plasma membrane [GO:0005886]		ATP binding [GO:0005524]; protein kinase activity [GO:0004672]
Ca_04095	Q9SG92	Methylesterase 17 (AtMES17) (EC 3.1.1.-) (Methyl indole-3-acetic acid esterase)	MES17 At3g10870 T7M13.5	Arabidopsis thaliana (Mouse-ear cress)	hydrolase activity, acting on ester bonds [GO:0016788]; methyl indole-3-acetate esterase activity [GO:0080030]; indoleacetic acid conjugate metabolic process [GO:0033473]; shoot system development [GO:0048367]		indoleacetic acid conjugate metabolic process [GO:0033473]; shoot system development [GO:0048367]	hydrolase activity, acting on ester bonds [GO:0016788]; methyl indole-3-acetate esterase activity [GO:0080030]
Ca_04096	Q8JHV6	Laminin subunit beta-4	lamb4	Danio rerio (Zebrafish) (Brachydanio rerio)	basement membrane [GO:0005604]; cell adhesion [GO:0007155]	basement membrane [GO:0005604]	cell adhesion [GO:0007155]
Ca_04097	Q9FHK4	Uncharacterized protein At5g05190	Y-1 At5g05190 K2A11.6	Arabidopsis thaliana (Mouse-ear cress)
Ca_04098	Q8IQ13	Probable RNA-binding protein EIF1AD (Eukaryotic translation initiation factor 1A domain-containing protein)	CG31957	Drosophila melanogaster (Fruit fly)	translation initiation factor activity [GO:0003743]			translation initiation factor activity [GO:0003743]
Ca_04099	P49373	Transcription elongation factor S-II (TFIIS)	tfs1 SPAC20H4.03c	Schizosaccharomyces pombe (strain 972 / ATCC 24843) (Fission yeast)	nucleus [GO:0005634]; core RNA polymerase II binding transcription factor activity [GO:0000991]; DNA binding [GO:0003677]; zinc ion binding [GO:0008270]; mRNA cleavage [GO:0006379]; regulation of DNA-templated transcription, elongation [GO:0032784]; transcription elongation from RNA polymerase II promoter [GO:0006368]	nucleus [GO:0005634]	mRNA cleavage [GO:0006379]; regulation of DNA-templated transcription, elongation [GO:0032784]; transcription elongation from RNA polymerase II promoter [GO:0006368]	core RNA polymerase II binding transcription factor activity [GO:0000991]; DNA binding [GO:0003677]; zinc ion binding [GO:0008270]
Ca_04100	Q9LY00	Probable WRKY transcription factor 70 (WRKY DNA-binding protein 70)	WRKY70 At3g56400 T5P19.50	Arabidopsis thaliana (Mouse-ear cress)	nucleus [GO:0005634]; sequence-specific DNA binding [GO:0043565]; sequence-specific DNA binding transcription factor activity [GO:0003700]; defense response to bacterium [GO:0042742]; defense response to fungus [GO:0050832]; induced systemic resistance, jasmonic acid mediated signaling pathway [GO:0009864]; negative regulation of leaf senescence [GO:1900056]; negative regulation of transcription,…	nucleus [GO:0005634]	defense response to bacterium [GO:0042742]; defense response to fungus [GO:0050832]; induced systemic resistance, jasmonic acid mediated signaling pathway [GO:0009864]; negative regulation of leaf senescence [GO:1900056]; negative regulation of transcription, DNA-templated [GO:0045892]; regulation of defense response [GO:0031347]; response to chitin [GO:0010200]; response to jasmonic acid [GO:000…	sequence-specific DNA binding [GO:0043565]; sequence-specific DNA binding transcription factor activity [GO:0003700]
Ca_04101	Q9LU24	Putative F-box protein At3g16210	At3g16210 MYA6.2	Arabidopsis thaliana (Mouse-ear cress)
Ca_04102	Q9FPR6	Two-component response regulator ARR17	ARR17 At3g56380 T5P19.30	Arabidopsis thaliana (Mouse-ear cress)	nucleus [GO:0005634]; phosphorelay response regulator activity [GO:0000156]; cytokinin-activated signaling pathway [GO:0009736]; regulation of transcription, DNA-templated [GO:0006355]; transcription, DNA-templated [GO:0006351]	nucleus [GO:0005634]	cytokinin-activated signaling pathway [GO:0009736]; regulation of transcription, DNA-templated [GO:0006355]; transcription, DNA-templated [GO:0006351]	phosphorelay response regulator activity [GO:0000156]
Ca_04103	Q9ZTS1	Probable methionine--tRNA ligase (EC 6.1.1.10) (Methionyl-tRNA synthetase) (MetRS)	Os06g0508700 LOC_Os06g31210 P0561B08.33	Oryza sativa subsp. japonica (Rice)	cytoplasm [GO:0005737]; ATP binding [GO:0005524]; methionine-tRNA ligase activity [GO:0004825]; tRNA binding [GO:0000049]; methionyl-tRNA aminoacylation [GO:0006431]	cytoplasm [GO:0005737]	methionyl-tRNA aminoacylation [GO:0006431]	ATP binding [GO:0005524]; methionine-tRNA ligase activity [GO:0004825]; tRNA binding [GO:0000049]
Ca_04104	Q9LRT1	Probably inactive leucine-rich repeat receptor-like protein kinase At3g28040	At3g28040 MMG15.21	Arabidopsis thaliana (Mouse-ear cress)	integral component of membrane [GO:0016021]; ATP binding [GO:0005524]; protein kinase activity [GO:0004672]	integral component of membrane [GO:0016021]		ATP binding [GO:0005524]; protein kinase activity [GO:0004672]
Ca_04105	Q6DBN5	U-box domain-containing protein 62 (EC 6.3.2.-) (Plant U-box protein 62)	PUB62 At5g05230 K18I23.3	Arabidopsis thaliana (Mouse-ear cress)	ligase activity [GO:0016874]; ubiquitin-protein transferase activity [GO:0004842]			ligase activity [GO:0016874]; ubiquitin-protein transferase activity [GO:0004842]
Ca_04106	I1JYB9	Uncharacterized protein		Glycine max (Soybean) (Glycine hispida)
Ca_04107	A2X0Q3	Protein arginine N-methyltransferase 5 (EC 2.1.1.-) (EC 2.1.1.125) (Shk1 kinase-binding protein 1 homolog)	PRMT5 SKB1 OsI_005646	Oryza sativa subsp. indica (Rice)	cytoplasm [GO:0005737]; histone-arginine N-methyltransferase activity [GO:0008469]	cytoplasm [GO:0005737]		histone-arginine N-methyltransferase activity [GO:0008469]
Ca_04108	Q6S4P4	Transcription factor RF2b	RF2b Os03g0336200 LOC_Os03g21800	Oryza sativa subsp. japonica (Rice)	nucleus [GO:0005634]; sequence-specific DNA binding [GO:0043565]; sequence-specific DNA binding transcription factor activity [GO:0003700]; transcription, DNA-templated [GO:0006351]	nucleus [GO:0005634]	transcription, DNA-templated [GO:0006351]	sequence-specific DNA binding [GO:0043565]; sequence-specific DNA binding transcription factor activity [GO:0003700]
Ca_04109	O22874	Expansin-A8 (AtEXPA8) (Alpha-expansin-8) (At-EXP8) (AtEx8) (Ath-ExpAlpha-1.11)	EXPA8 EXP8 At2g40610 T2P4.4	Arabidopsis thaliana (Mouse-ear cress)	cell wall [GO:0005618]; extracellular region [GO:0005576]; membrane [GO:0016020]; plant-type cell wall organization [GO:0009664]; syncytium formation [GO:0006949]	cell wall [GO:0005618]; extracellular region [GO:0005576]; membrane [GO:0016020]	plant-type cell wall organization [GO:0009664]; syncytium formation [GO:0006949]
Ca_04110	Q501D5	Mini-chromosome maintenance complex-binding protein (MCM-BP) (MCM-binding protein) (Protein E2F TARGET GENE 1)	ETG1 At2g40550 T2P4.10	Arabidopsis thaliana (Mouse-ear cress)	chloroplast envelope [GO:0009941]; MCM complex [GO:0042555]; nucleus [GO:0005634]; cell division [GO:0051301]; DNA replication [GO:0006260]; mitotic nuclear division [GO:0007067]; postreplication repair [GO:0006301]; sister chromatid cohesion [GO:0007062]	chloroplast envelope [GO:0009941]; MCM complex [GO:0042555]; nucleus [GO:0005634]	cell division [GO:0051301]; DNA replication [GO:0006260]; mitotic nuclear division [GO:0007067]; postreplication repair [GO:0006301]; sister chromatid cohesion [GO:0007062]
Ca_04111	C6T241	Uncharacterized protein		Glycine max (Soybean) (Glycine hispida)
Ca_04112	O22881	Potassium transporter 2 (AtKT2) (AtKUP2) (AtPOT2)	POT2 KT2 KUP2 SHY3 At2g40540 T2P4.11	Arabidopsis thaliana (Mouse-ear cress)	integral component of membrane [GO:0016021]; plasma membrane [GO:0005886]; potassium ion transmembrane transporter activity [GO:0015079]	integral component of membrane [GO:0016021]; plasma membrane [GO:0005886]		potassium ion transmembrane transporter activity [GO:0015079]
Ca_04113	I1KB90	Uncharacterized protein		Glycine max (Soybean) (Glycine hispida)
Ca_04114	I1KB91	Uncharacterized protein		Glycine max (Soybean) (Glycine hispida)
Ca_04115	Q42656	Alpha-galactosidase (EC 3.2.1.22) (Alpha-D-galactoside galactohydrolase) (Melibiase)		Coffea arabica (Arabian coffee)	raffinose alpha-galactosidase activity [GO:0052692]; carbohydrate metabolic process [GO:0005975]		carbohydrate metabolic process [GO:0005975]	raffinose alpha-galactosidase activity [GO:0052692]
Ca_04116	B6YUU9	tRNA (guanine(26)-N(2))-dimethyltransferase (EC 2.1.1.216) (tRNA 2,2-dimethylguanosine-26 methyltransferase) (tRNA(guanine-26,N(2)-N(2)) methyltransferase) (tRNA(m(2,2)G26)dimethyltransferase)	trm1 TON_0648	Thermococcus onnurineus (strain NA1)	tRNA (guanine-N2-)-methyltransferase activity [GO:0004809]; tRNA binding [GO:0000049]			tRNA (guanine-N2-)-methyltransferase activity [GO:0004809]; tRNA binding [GO:0000049]
Ca_04117	K7MXG4	Uncharacterized protein		Glycine max (Soybean) (Glycine hispida)	nucleotidyltransferase activity [GO:0016779]			nucleotidyltransferase activity [GO:0016779]
Ca_04118	P49206	40S ribosomal protein S26-1	RPS26A At2g40590 T2P4.6	Arabidopsis thaliana (Mouse-ear cress)	cytosolic small ribosomal subunit [GO:0022627]; structural constituent of ribosome [GO:0003735]; translation [GO:0006412]	cytosolic small ribosomal subunit [GO:0022627]	translation [GO:0006412]	structural constituent of ribosome [GO:0003735]
Ca_04119	P27084	Superoxide dismutase [Mn], mitochondrial (EC 1.15.1.1)	SODA	Pisum sativum (Garden pea)	mitochondrial matrix [GO:0005759]; metal ion binding [GO:0046872]; superoxide dismutase activity [GO:0004784]	mitochondrial matrix [GO:0005759]		metal ion binding [GO:0046872]; superoxide dismutase activity [GO:0004784]
Ca_04120	Q8RXL8	Uncharacterized membrane protein At1g06890	At1g06890 F4H5.5	Arabidopsis thaliana (Mouse-ear cress)	endosome [GO:0005768]; Golgi apparatus [GO:0005794]; Golgi membrane [GO:0000139]; integral component of membrane [GO:0016021]; trans-Golgi network [GO:0005802]	endosome [GO:0005768]; Golgi apparatus [GO:0005794]; Golgi membrane [GO:0000139]; integral component of membrane [GO:0016021]; trans-Golgi network [GO:0005802]
Ca_04121	Q8RXL8	Uncharacterized membrane protein At1g06890	At1g06890 F4H5.5	Arabidopsis thaliana (Mouse-ear cress)	endosome [GO:0005768]; Golgi apparatus [GO:0005794]; Golgi membrane [GO:0000139]; integral component of membrane [GO:0016021]; trans-Golgi network [GO:0005802]	endosome [GO:0005768]; Golgi apparatus [GO:0005794]; Golgi membrane [GO:0000139]; integral component of membrane [GO:0016021]; trans-Golgi network [GO:0005802]
Ca_04122	Q8LDU5	Pentatricopeptide repeat-containing protein At4g01400, mitochondrial	At4g01400 F3D13.1	Arabidopsis thaliana (Mouse-ear cress)	mitochondrion [GO:0005739]	mitochondrion [GO:0005739]
Ca_04123	Q9SRK5	Phosphoglucan phosphatase LSF2, chloroplastic (EC 3.1.3.-) (Phosphoglucan phosphatase like sex Four2) (Protein LIKE SEX4 2)	LSF2 At3g10940 F9F8.24	Arabidopsis thaliana (Mouse-ear cress)	chloroplast [GO:0009507]; carbohydrate phosphatase activity [GO:0019203]; protein tyrosine/serine/threonine phosphatase activity [GO:0008138]; starch binding [GO:2001070]; sugar-phosphatase activity [GO:0050308]; phosphorylated carbohydrate dephosphorylation [GO:0046838]; protein dephosphorylation [GO:0006470]; starch catabolic process [GO:0005983]	chloroplast [GO:0009507]	phosphorylated carbohydrate dephosphorylation [GO:0046838]; protein dephosphorylation [GO:0006470]; starch catabolic process [GO:0005983]	carbohydrate phosphatase activity [GO:0019203]; protein tyrosine/serine/threonine phosphatase activity [GO:0008138]; starch binding [GO:2001070]; sugar-phosphatase activity [GO:0050308]
Ca_04124	Q9SRK7	Adenine/guanine permease AZG1 (AzgA-homolog protein) (Protein AZAGUANINE RESISTANT 1) (AtAzg1)	AZG1 At3g10960 F9F8.22	Arabidopsis thaliana (Mouse-ear cress)	integral component of membrane [GO:0016021]; purine nucleobase transmembrane transporter activity [GO:0005345]; transporter activity [GO:0005215]; adenine transport [GO:0015853]; guanine transport [GO:0015854]; purine nucleobase transport [GO:0006863]	integral component of membrane [GO:0016021]	adenine transport [GO:0015853]; guanine transport [GO:0015854]; purine nucleobase transport [GO:0006863]	purine nucleobase transmembrane transporter activity [GO:0005345]; transporter activity [GO:0005215]
Ca_04125	Q9FLC0	Peroxidase 52 (Atperox P52) (EC 1.11.1.7) (ATP49)	PER52 P52 At5g05340 K18I23.14	Arabidopsis thaliana (Mouse-ear cress)	apoplast [GO:0048046]; cell wall [GO:0005618]; cytosol [GO:0005829]; Golgi apparatus [GO:0005794]; heme binding [GO:0020037]; metal ion binding [GO:0046872]; peroxidase activity [GO:0004601]; hydrogen peroxide catabolic process [GO:0042744]; lignin biosynthetic process [GO:0009809]; positive regulation of syringal lignin biosynthetic process [GO:1901430]; response to oxidative stress [GO:0006979]…	apoplast [GO:0048046]; cell wall [GO:0005618]; cytosol [GO:0005829]; Golgi apparatus [GO:0005794]	hydrogen peroxide catabolic process [GO:0042744]; lignin biosynthetic process [GO:0009809]; positive regulation of syringal lignin biosynthetic process [GO:1901430]; response to oxidative stress [GO:0006979]; xylem development [GO:0010089]	heme binding [GO:0020037]; metal ion binding [GO:0046872]; peroxidase activity [GO:0004601]
Ca_04126	Q8L5T5	LOB domain-containing protein 15 (ASYMMETRIC LEAVES 2-like protein 11) (AS2-like protein 11)	LBD15 ASL11 At2g40470 T2P4.18	Arabidopsis thaliana (Mouse-ear cress)	nucleus [GO:0005634]	nucleus [GO:0005634]
Ca_04127	Q0WR59	Probable inactive receptor kinase At5g10020	At5g10020 T31P16.10 T31P16_9	Arabidopsis thaliana (Mouse-ear cress)	cytosol [GO:0005829]; integral component of membrane [GO:0016021]; plasma membrane [GO:0005886]; plasmodesma [GO:0009506]; ATP binding [GO:0005524]; peptide receptor activity [GO:0001653]; transmembrane receptor protein serine/threonine kinase activity [GO:0004675]; ubiquitin protein ligase binding [GO:0031625]; hormone-mediated signaling pathway [GO:0009755]; protein autophosphorylation [GO:0046…	cytosol [GO:0005829]; integral component of membrane [GO:0016021]; plasma membrane [GO:0005886]; plasmodesma [GO:0009506]	hormone-mediated signaling pathway [GO:0009755]; protein autophosphorylation [GO:0046777]; transmembrane receptor protein serine/threonine kinase signaling pathway [GO:0007178]	ATP binding [GO:0005524]; peptide receptor activity [GO:0001653]; transmembrane receptor protein serine/threonine kinase activity [GO:0004675]; ubiquitin protein ligase binding [GO:0031625]
Ca_04128	G7JA87	Transmembrane protein, putative (Uncharacterized protein)	MTR_3g094730	Medicago truncatula (Barrel medic) (Medicago tribuloides)	integral component of membrane [GO:0016021]	integral component of membrane [GO:0016021]
Ca_04129	P73627	Uncharacterized protein sll1770	sll1770	Synechocystis sp. (strain PCC 6803 / Kazusa)	ATP binding [GO:0005524]; protein kinase activity [GO:0004672]			ATP binding [GO:0005524]; protein kinase activity [GO:0004672]
Ca_04130	Q9LV85	Protein CPR-5 (Protein constitutive expression of pathogenesis-related genes 5) (Protein constitutive expression of PR genes 5) (Protein hypersenescence-1)	CPR5 HYS1 At5g64930 MXK3.16	Arabidopsis thaliana (Mouse-ear cress)	integral component of membrane [GO:0016021]; membrane [GO:0016020]; nucleus [GO:0005634]; defense response [GO:0006952]; leaf senescence [GO:0010150]; photoperiodism, flowering [GO:0048573]; sugar mediated signaling pathway [GO:0010182]; systemic acquired resistance [GO:0009627]; trichome morphogenesis [GO:0010090]	integral component of membrane [GO:0016021]; membrane [GO:0016020]; nucleus [GO:0005634]	defense response [GO:0006952]; leaf senescence [GO:0010150]; photoperiodism, flowering [GO:0048573]; sugar mediated signaling pathway [GO:0010182]; systemic acquired resistance [GO:0009627]; trichome morphogenesis [GO:0010090]
Ca_04131	Q9SIZ8	E3 ubiquitin-protein ligase RKP (AtKPC1) (EC 6.3.2.-) (Protein RELATED TO KPC1)	RKP KPC1 At2g22010 F7D8.33	Arabidopsis thaliana (Mouse-ear cress)	integral component of membrane [GO:0016021]; ubiquitin ligase complex [GO:0000151]; ligase activity [GO:0016874]; ubiquitin-protein transferase activity [GO:0004842]; ubiquitin-ubiquitin ligase activity [GO:0034450]; zinc ion binding [GO:0008270]; cellular process regulating host cell cycle in response to virus [GO:0060154]; protein catabolic process [GO:0030163]; protein ubiquitination [GO:00165…	integral component of membrane [GO:0016021]; ubiquitin ligase complex [GO:0000151]	cellular process regulating host cell cycle in response to virus [GO:0060154]; protein catabolic process [GO:0030163]; protein ubiquitination [GO:0016567]; ubiquitin-dependent protein catabolic process [GO:0006511]	ligase activity [GO:0016874]; ubiquitin-protein transferase activity [GO:0004842]; ubiquitin-ubiquitin ligase activity [GO:0034450]; zinc ion binding [GO:0008270]
Ca_04132	G7JA94	Transmembrane protein, putative (Uncharacterized protein)	MTR_3g094780	Medicago truncatula (Barrel medic) (Medicago tribuloides)	integral component of membrane [GO:0016021]	integral component of membrane [GO:0016021]
Ca_04133	O22227	Protein MIZU-KUSSEI 1	MIZ1 At2g41660 T32G6.18	Arabidopsis thaliana (Mouse-ear cress)	cortical endoplasmic reticulum [GO:0032541]; cytoplasm [GO:0005737]; endoplasmic reticulum [GO:0005783]; endoplasmic reticulum membrane [GO:0005789]; membrane [GO:0016020]; chloroplast organization [GO:0009658]; hydrotropism [GO:0010274]	cortical endoplasmic reticulum [GO:0032541]; cytoplasm [GO:0005737]; endoplasmic reticulum [GO:0005783]; endoplasmic reticulum membrane [GO:0005789]; membrane [GO:0016020]	chloroplast organization [GO:0009658]; hydrotropism [GO:0010274]
Ca_04134	Q06801	4-alpha-glucanotransferase, chloroplastic/amyloplastic (EC 2.4.1.25) (Amylomaltase) (Disproportionating enzyme) (D-enzyme)	DPEP	Solanum tuberosum (Potato)	amyloplast [GO:0009501]; chloroplast [GO:0009507]; 4-alpha-glucanotransferase activity [GO:0004134]	amyloplast [GO:0009501]; chloroplast [GO:0009507]		4-alpha-glucanotransferase activity [GO:0004134]
Ca_04135	P34091	60S ribosomal protein L6 (YL16-like)	RPL6	Mesembryanthemum crystallinum (Common ice plant) (Cryophytum crystallinum)	ribosome [GO:0005840]; structural constituent of ribosome [GO:0003735]; translation [GO:0006412]	ribosome [GO:0005840]	translation [GO:0006412]	structural constituent of ribosome [GO:0003735]
Ca_04136	Q9Y295	Developmentally-regulated GTP-binding protein 1 (DRG-1) (Neural precursor cell expressed developmentally down-regulated protein 3) (NEDD-3)	DRG1 NEDD3	Homo sapiens (Human)	cytoplasm [GO:0005737]; membrane [GO:0016020]; polysome [GO:0005844]; GTP binding [GO:0005525]; identical protein binding [GO:0042802]; transcription factor binding [GO:0008134]; multicellular organismal development [GO:0007275]; transcription, DNA-templated [GO:0006351]	cytoplasm [GO:0005737]; membrane [GO:0016020]; polysome [GO:0005844]	multicellular organismal development [GO:0007275]; transcription, DNA-templated [GO:0006351]	GTP binding [GO:0005525]; identical protein binding [GO:0042802]; transcription factor binding [GO:0008134]
Ca_04137	Q9SMK3	Putative uncharacterized protein (Fragment)		Cicer arietinum (Chickpea) (Garbanzo)
Ca_04139	Q9LV93	ABC transporter F family member 5 (ABC transporter ABCF.5) (AtABCF5) (GCN20-type ATP-binding cassette protein GCN5)	ABCF5 GCN5 At5g64840 MXK3.6	Arabidopsis thaliana (Mouse-ear cress)	ATP binding [GO:0005524]; ATPase activity [GO:0016887]; transporter activity [GO:0005215]; response to nematode [GO:0009624]		response to nematode [GO:0009624]	ATPase activity [GO:0016887]; ATP binding [GO:0005524]; transporter activity [GO:0005215]
Ca_04140	Q8C5N5	Programmed cell death protein 2-like	Pdcd2l	Mus musculus (Mouse)	cytoplasm [GO:0005737]; membrane [GO:0016020]; cell cycle [GO:0007049]	cytoplasm [GO:0005737]; membrane [GO:0016020]	cell cycle [GO:0007049]
Ca_04141	Q93WU9	Probable WRKY transcription factor 51 (WRKY DNA-binding protein 51)	WRKY51 At5g64810 MXK3.3	Arabidopsis thaliana (Mouse-ear cress)	nucleus [GO:0005634]; sequence-specific DNA binding [GO:0043565]; sequence-specific DNA binding transcription factor activity [GO:0003700]; defense response to bacterium [GO:0042742]; defense response to fungus [GO:0050832]; jasmonic acid mediated signaling pathway [GO:0009867]; transcription, DNA-templated [GO:0006351]	nucleus [GO:0005634]	defense response to bacterium [GO:0042742]; defense response to fungus [GO:0050832]; jasmonic acid mediated signaling pathway [GO:0009867]; transcription, DNA-templated [GO:0006351]	sequence-specific DNA binding [GO:0043565]; sequence-specific DNA binding transcription factor activity [GO:0003700]
Ca_04142	Q9M088	Glucan endo-1,3-beta-glucosidase 5 (EC 3.2.1.39) ((1->3)-beta-glucan endohydrolase 5) ((1->3)-beta-glucanase 5) (Beta-1,3-endoglucanase 5) (Beta-1,3-glucanase 5)	At4g31140 F6E21.60	Arabidopsis thaliana (Mouse-ear cress)	anchored component of membrane [GO:0031225]; anchored component of plasma membrane [GO:0046658]; plant-type cell wall [GO:0009505]; plasma membrane [GO:0005886]; plasmodesma [GO:0009506]; vacuole [GO:0005773]; glucan endo-1,3-beta-D-glucosidase activity [GO:0042973]; carbohydrate metabolic process [GO:0005975]; defense response [GO:0006952]	anchored component of membrane [GO:0031225]; anchored component of plasma membrane [GO:0046658]; plant-type cell wall [GO:0009505]; plasma membrane [GO:0005886]; plasmodesma [GO:0009506]; vacuole [GO:0005773]	carbohydrate metabolic process [GO:0005975]; defense response [GO:0006952]	glucan endo-1,3-beta-D-glucosidase activity [GO:0042973]
Ca_04143	G7JAC0	TPR superfamily protein (Uncharacterized protein)	MTR_3g095070	Medicago truncatula (Barrel medic) (Medicago tribuloides)
Ca_04144	Q9SVB7	Probable WRKY transcription factor 13 (WRKY DNA-binding protein 13)	WRKY13 At4g39410 F23K16.40	Arabidopsis thaliana (Mouse-ear cress)	nucleus [GO:0005634]; sequence-specific DNA binding [GO:0043565]; sequence-specific DNA binding transcription factor activity [GO:0003700]; transcription regulatory region DNA binding [GO:0044212]; transcription, DNA-templated [GO:0006351]	nucleus [GO:0005634]	transcription, DNA-templated [GO:0006351]	sequence-specific DNA binding [GO:0043565]; sequence-specific DNA binding transcription factor activity [GO:0003700]; transcription regulatory region DNA binding [GO:0044212]
Ca_04145	Q8GUQ5	Brassinosteroid LRR receptor kinase (EC 2.7.11.1) (Altered brassinolide sensitivity 1) (Systemin receptor SR160) (tBRI1)	CURL3	Solanum lycopersicum (Tomato) (Lycopersicon esculentum)	integral component of membrane [GO:0016021]; plasma membrane [GO:0005886]; protein complex [GO:0043234]; ATP binding [GO:0005524]; protein serine/threonine kinase activity [GO:0004674]; steroid binding [GO:0005496]; anther wall tapetum cell differentiation [GO:0048657]; anthocyanin accumulation in tissues in response to UV light [GO:0043481]; brassinosteroid mediated signaling pathway [GO:0009742…	integral component of membrane [GO:0016021]; plasma membrane [GO:0005886]; protein complex [GO:0043234]	anther wall tapetum cell differentiation [GO:0048657]; anthocyanin accumulation in tissues in response to UV light [GO:0043481]; brassinosteroid mediated signaling pathway [GO:0009742]; cell tip growth [GO:0009932]; cell wall organization [GO:0071555]; defense response to bacterium [GO:0042742]; detection of brassinosteroid stimulus [GO:0009729]; leaf development [GO:0048366]; multidimensional ce…	ATP binding [GO:0005524]; protein serine/threonine kinase activity [GO:0004674]; steroid binding [GO:0005496]
Ca_04146	Q9SRE4	UDP-galactose transporter 2 (At-UDP-GalT2)	UDP-GALT2 At1g76670 F28O16.4	Arabidopsis thaliana (Mouse-ear cress)	Golgi apparatus [GO:0005794]; integral component of membrane [GO:0016021]; antiporter activity [GO:0015297]; GDP-fucose transmembrane transporter activity [GO:0005457]; transmembrane transporter activity [GO:0022857]; UDP-galactose transmembrane transporter activity [GO:0005459]; UDP-glucose transmembrane transporter activity [GO:0005460]; GDP-fucose transport [GO:0015783]; plant-type primary cel…	Golgi apparatus [GO:0005794]; integral component of membrane [GO:0016021]	GDP-fucose transport [GO:0015783]; plant-type primary cell wall biogenesis [GO:0009833]; response to nematode [GO:0009624]; UDP-galactose transmembrane transport [GO:0072334]; UDP-glucose transport [GO:0015786]	antiporter activity [GO:0015297]; GDP-fucose transmembrane transporter activity [GO:0005457]; transmembrane transporter activity [GO:0022857]; UDP-galactose transmembrane transporter activity [GO:0005459]; UDP-glucose transmembrane transporter activity [GO:0005460]
Ca_04147	Q9FH54	Ethylene-responsive transcription factor ERF114	ERF114 At5g61890 K22G18.1	Arabidopsis thaliana (Mouse-ear cress)	nucleus [GO:0005634]; DNA binding [GO:0003677]; sequence-specific DNA binding transcription factor activity [GO:0003700]; defense response to fungus [GO:0050832]; ethylene-activated signaling pathway [GO:0009873]; transcription, DNA-templated [GO:0006351]	nucleus [GO:0005634]	defense response to fungus [GO:0050832]; ethylene-activated signaling pathway [GO:0009873]; transcription, DNA-templated [GO:0006351]	DNA binding [GO:0003677]; sequence-specific DNA binding transcription factor activity [GO:0003700]
Ca_04148	G7JAD5	Like-COV protein (Uncharacterized protein)	MTR_3g095210	Medicago truncatula (Barrel medic) (Medicago tribuloides)	endosome [GO:0005768]; trans-Golgi network [GO:0005802]; stem vascular tissue pattern formation [GO:0010222]	endosome [GO:0005768]; trans-Golgi network [GO:0005802]	stem vascular tissue pattern formation [GO:0010222]
Ca_04149	Q86U06	Probable RNA-binding protein 23 (RNA-binding motif protein 23) (RNA-binding region-containing protein 4) (Splicing factor SF2)	RBM23 RNPC4 PP239	Homo sapiens (Human)	membrane [GO:0016020]; nucleus [GO:0005634]; nucleotide binding [GO:0000166]; RNA binding [GO:0003723]; mRNA processing [GO:0006397]	membrane [GO:0016020]; nucleus [GO:0005634]	mRNA processing [GO:0006397]	nucleotide binding [GO:0000166]; RNA binding [GO:0003723]
Ca_04150	Q99JH1	Ribonuclease P protein subunit p25-like protein (RNase P protein subunit-like p25) (Rpp25-like protein)	Rpp25l	Mus musculus (Mouse)	nucleus [GO:0005634]; poly(A) RNA binding [GO:0044822]	nucleus [GO:0005634]		poly(A) RNA binding [GO:0044822]
Ca_04151	Q99JH1	Ribonuclease P protein subunit p25-like protein (RNase P protein subunit-like p25) (Rpp25-like protein)	Rpp25l	Mus musculus (Mouse)	nucleus [GO:0005634]; poly(A) RNA binding [GO:0044822]	nucleus [GO:0005634]		poly(A) RNA binding [GO:0044822]
