# Supplementary material for: Molecular Mapping of QTLs for Heat Tolerance in Chickpea
Source: Int J Mol Sci. 2018 Jul 25;19(8):2166. doi: 10.3390/ijms19082166 (PMC6121679; doi:10.3390/ijms19082166)
Supplement: Supplementary file 1 [file ijms-19-02166-s001.zip › ijms-324599-SI/Supplementary table 6.xlsx]

## Sheet: Sheet1
molecular_function	331				molecular_function	331
	transcription factor binding transcription factor activity	3			cellular_component	345
	sequence-specific DNA binding transcription factor activity	26			biological_process	365
	catalytic activity	210
	Rho guanyl-nucleotide exchange factor activity	1
	structural molecule activity	13
	transporter activity	27
	binding	212
	electron carrier activity	2
	antioxidant activity	1
	enzyme regulator activity	5
	nutrient reservoir activity	2
	molecular transducer activity	19
	molecular function regulator	6
cellular_component	345
	extracellular region	37
	nucleoid	2
	plasmodesma	24
	membrane	158
	cell junction	27
	extracellular matrix	3
	membrane-enclosed lumen	18
	macromolecular complex	49
	organelle	237
	extracellular region part	7
	organelle part	107
	membrane part	116
	cell part	304
biological_process	365
	reproduction	12
	immune system process	8
	cell adhesion	2
	behavior	2
	circadian rhythm	2
	metabolic process	283
	cellular process	285
	reproductive process	33
	signaling	47
	multicellular organismal process	66
	developmental process	68
	growth	11		transcription factor binding transcription factor activity	3
	locomotion	3		sequence-specific DNA binding transcription factor activity	26
	single-organism process	217		catalytic activity	210
	response to stimulus	98		Rho guanyl-nucleotide exchange factor activity	1
	localization	67		structural molecule activity	13
	multi-organism process	25		transporter activity	27
	biological regulation	127		binding	212
	cellular component organization or biogenesis	67		electron carrier activity	2
				antioxidant activity	1
				enzyme regulator activity	5
				nutrient reservoir activity	2
				molecular transducer activity	19
				molecular function regulator	6
				extracellular region	37
				nucleoid	2
				plasmodesma	24
				membrane	158
				cell junction	27
				extracellular matrix	3
				membrane-enclosed lumen	18
				macromolecular complex	49
				organelle	237
				extracellular region part	7
				organelle part	107
				membrane part	116
				cell part	304
				reproduction	12
				immune system process	8
				cell adhesion	2
				behavior	2
				circadian rhythm	2
				metabolic process	283
				cellular process	285
				reproductive process	33
				signaling	47
				multicellular organismal process	66
				developmental process	68
				growth	11
				locomotion	3
				single-organism process	217
				response to stimulus	98
				localization	67
				multi-organism process	25
				biological regulation	127
				cellular component organization or biogenesis	67

## Sheet: Sheet2
Supplementary Table 6. Gene ontology classification for CaLG06
Gene_id	Uniprot_id	Protein_name	Gene_names	Organism	Gene_Ontology(GO)	GO_Cellular_Component	GO_Biological_Process	GO_Molecular_Function
Ca_05021	Q84TF0	Aldo-keto reductase family 4 member C10 (EC 1.1.1.-)	AKR4C10 At2g37790 T8P21.30	Arabidopsis thaliana (Mouse-ear cress)	cytosol [GO:0005829]; nucleus [GO:0005634]; oxidoreductase activity [GO:0016491]	cytosol [GO:0005829]; nucleus [GO:0005634]		oxidoreductase activity [GO:0016491]
Ca_05022	Q5ZM74	RING finger protein 141	RNF141 RCJMB04_2p1	Gallus gallus (Chicken)	DNA binding [GO:0003677]; ubiquitin-protein transferase activity [GO:0004842]; zinc ion binding [GO:0008270]; protein autoubiquitination [GO:0051865]; regulation of transcription, DNA-templated [GO:0006355]		protein autoubiquitination [GO:0051865]; regulation of transcription, DNA-templated [GO:0006355]	DNA binding [GO:0003677]; ubiquitin-protein transferase activity [GO:0004842]; zinc ion binding [GO:0008270]
Ca_05023	Q4PSU4	Agamous-like MADS-box protein AGL61 (Protein DIANA)	AGL61 DIA At2g24840 F27C12.24	Arabidopsis thaliana (Mouse-ear cress)	nucleus [GO:0005634]; polar nucleus [GO:0043078]; DNA binding [GO:0003677]; sequence-specific DNA binding transcription factor activity [GO:0003700]; embryo sac central cell differentiation [GO:0009559]; transcription, DNA-templated [GO:0006351]	nucleus [GO:0005634]; polar nucleus [GO:0043078]	embryo sac central cell differentiation [GO:0009559]; transcription, DNA-templated [GO:0006351]	DNA binding [GO:0003677]; sequence-specific DNA binding transcription factor activity [GO:0003700]
Ca_05024	I1K3I2	Uncharacterized protein		Glycine max (Soybean) (Glycine hispida)
Ca_05025	Q6H6V4	Auxin response factor 6 (OsARF6a)	ARF6 ARF6A Os02g0164900 LOC_Os02g06910 OJ1661_C12.26 OsJ_005343 OSJNBa0023I17.9	Oryza sativa subsp. japonica (Rice)	nucleus [GO:0005634]; DNA binding [GO:0003677]; auxin-activated signaling pathway [GO:0009734]; regulation of transcription, DNA-templated [GO:0006355]; transcription, DNA-templated [GO:0006351]	nucleus [GO:0005634]	auxin-activated signaling pathway [GO:0009734]; regulation of transcription, DNA-templated [GO:0006355]; transcription, DNA-templated [GO:0006351]	DNA binding [GO:0003677]
Ca_05026	O22860	60S ribosomal protein L38	RPL38A RPL38 At2g43460 T1O24.20; RPL38B At3g59540 T16L24.90	Arabidopsis thaliana (Mouse-ear cress)	cytosolic large ribosomal subunit [GO:0022625]; cytosolic ribosome [GO:0022626]; structural constituent of ribosome [GO:0003735]; translation [GO:0006412]	cytosolic large ribosomal subunit [GO:0022625]; cytosolic ribosome [GO:0022626]	translation [GO:0006412]	structural constituent of ribosome [GO:0003735]
Ca_05027	P93788	Remorin (pp34)		Solanum tuberosum (Potato)	plasma membrane [GO:0005886]; galacturonate binding [GO:0048032]; cell-cell signaling [GO:0007267]; transport [GO:0006810]	plasma membrane [GO:0005886]	cell-cell signaling [GO:0007267]; transport [GO:0006810]	galacturonate binding [GO:0048032]
Ca_05028	Q6P7H4	NIPA-like protein (Zinc finger C3HC-type protein 1-like)	zc3hc1 nipa	Xenopus laevis (African clawed frog)	nucleus [GO:0005634]; zinc ion binding [GO:0008270]; cell division [GO:0051301]; mitotic nuclear division [GO:0007067]; protein ubiquitination [GO:0016567]	nucleus [GO:0005634]	cell division [GO:0051301]; mitotic nuclear division [GO:0007067]; protein ubiquitination [GO:0016567]	zinc ion binding [GO:0008270]
Ca_05029	Q7FGZ2	DEAD-box ATP-dependent RNA helicase 1 (EC 3.6.4.13)	RH1 At4g15850 dl3965w FCAALL.401	Arabidopsis thaliana (Mouse-ear cress)	ATP binding [GO:0005524]; ATP-dependent RNA helicase activity [GO:0004004]; DEAD/H-box RNA helicase binding [GO:0017151]; RNA binding [GO:0003723]; RNA secondary structure unwinding [GO:0010501]		RNA secondary structure unwinding [GO:0010501]	ATP binding [GO:0005524]; ATP-dependent RNA helicase activity [GO:0004004]; DEAD/H-box RNA helicase binding [GO:0017151]; RNA binding [GO:0003723]
Ca_05030	G7JHI6	Uncharacterized protein	MTR_4g083110	Medicago truncatula (Barrel medic) (Medicago tribuloides)
Ca_05031	Q9C757	Probable inositol transporter 2	INT2 At1g30220 F12P21.2	Arabidopsis thaliana (Mouse-ear cress)	integral component of plasma membrane [GO:0005887]; plasma membrane [GO:0005886]; pollen tube [GO:0090406]; glucose transmembrane transporter activity [GO:0005355]; myo-inositol:proton symporter activity [GO:0005366]; sugar:proton symporter activity [GO:0005351]; glucose import [GO:0046323]; hexose transmembrane transport [GO:0035428]; myo-inositol transport [GO:0015798]; proton transport [GO:001…	integral component of plasma membrane [GO:0005887]; plasma membrane [GO:0005886]; pollen tube [GO:0090406]	glucose import [GO:0046323]; hexose transmembrane transport [GO:0035428]; myo-inositol transport [GO:0015798]; proton transport [GO:0015992]; signaling [GO:0023052]	glucose transmembrane transporter activity [GO:0005355]; myo-inositol:proton symporter activity [GO:0005366]; sugar:proton symporter activity [GO:0005351]
Ca_05032	Q9C757	Probable inositol transporter 2	INT2 At1g30220 F12P21.2	Arabidopsis thaliana (Mouse-ear cress)	integral component of plasma membrane [GO:0005887]; plasma membrane [GO:0005886]; pollen tube [GO:0090406]; glucose transmembrane transporter activity [GO:0005355]; myo-inositol:proton symporter activity [GO:0005366]; sugar:proton symporter activity [GO:0005351]; glucose import [GO:0046323]; hexose transmembrane transport [GO:0035428]; myo-inositol transport [GO:0015798]; proton transport [GO:001…	integral component of plasma membrane [GO:0005887]; plasma membrane [GO:0005886]; pollen tube [GO:0090406]	glucose import [GO:0046323]; hexose transmembrane transport [GO:0035428]; myo-inositol transport [GO:0015798]; proton transport [GO:0015992]; signaling [GO:0023052]	glucose transmembrane transporter activity [GO:0005355]; myo-inositol:proton symporter activity [GO:0005366]; sugar:proton symporter activity [GO:0005351]
Ca_05033	Q93V43	Transcription factor TCP2	TCP2 At4g18390 F28J12.50	Arabidopsis thaliana (Mouse-ear cress)	nucleus [GO:0005634]; DNA binding [GO:0003677]; sequence-specific DNA binding transcription factor activity [GO:0003700]; cell differentiation [GO:0030154]; leaf development [GO:0048366]; leaf morphogenesis [GO:0009965]; positive regulation of development, heterochronic [GO:0045962]; regulation of transcription, DNA-templated [GO:0006355]; transcription, DNA-templated [GO:0006351]	nucleus [GO:0005634]	cell differentiation [GO:0030154]; leaf development [GO:0048366]; leaf morphogenesis [GO:0009965]; positive regulation of development, heterochronic [GO:0045962]; regulation of transcription, DNA-templated [GO:0006355]; transcription, DNA-templated [GO:0006351]	DNA binding [GO:0003677]; sequence-specific DNA binding transcription factor activity [GO:0003700]
Ca_05034	Q9FNK4	Ornithine aminotransferase, mitochondrial (EC 2.6.1.13) (Ornithine delta-aminotransferase) (Ornithine--oxo-acid aminotransferase)	DELTA-OAT At5g46180 MCL19.24	Arabidopsis thaliana (Mouse-ear cress)	mitochondrial matrix [GO:0005759]; mitochondrion [GO:0005739]; ornithine-oxo-acid transaminase activity [GO:0004587]; pyridoxal phosphate binding [GO:0030170]; zinc ion binding [GO:0008270]; arginine catabolic process to glutamate [GO:0019544]; defense response to bacterium, incompatible interaction [GO:0009816]; hyperosmotic salinity response [GO:0042538]; mitochondrion localization [GO:0051646]…	mitochondrial matrix [GO:0005759]; mitochondrion [GO:0005739]	arginine catabolic process to glutamate [GO:0019544]; defense response to bacterium, incompatible interaction [GO:0009816]; hyperosmotic salinity response [GO:0042538]; mitochondrion localization [GO:0051646]; ornithine catabolic process [GO:0006593]; plant-type hypersensitive response [GO:0009626]; proline biosynthetic process [GO:0006561]; response to salt stress [GO:0009651]	ornithine-oxo-acid transaminase activity [GO:0004587]; pyridoxal phosphate binding [GO:0030170]; zinc ion binding [GO:0008270]
Ca_05035	P58223	KH domain-containing protein At4g18375	At4g18375 F28J12.2	Arabidopsis thaliana (Mouse-ear cress)	nucleus [GO:0005634]; RNA binding [GO:0003723]	nucleus [GO:0005634]		RNA binding [GO:0003723]
Ca_05036	Q9SC14	Deoxyhypusine synthase (DHS) (EC 2.5.1.46)	DHS1	Senecio vernalis (Spring groundsel)	deoxyhypusine synthase activity [GO:0034038]; deoxyhypusine biosynthetic process from spermidine [GO:0050983]; peptidyl-lysine modification to peptidyl-hypusine [GO:0008612]		deoxyhypusine biosynthetic process from spermidine [GO:0050983]; peptidyl-lysine modification to peptidyl-hypusine [GO:0008612]	deoxyhypusine synthase activity [GO:0034038]
Ca_05037	I1K3F8	Uncharacterized protein		Glycine max (Soybean) (Glycine hispida)
Ca_05038	O49506	Peroxisomal (S)-2-hydroxy-acid oxidase GLO5 (EC 1.1.3.15) (Glycolate oxidase 3) (AtGLO5) (GOX 3) (Short chain alpha-hydroxy acid oxidase GLO5)	GLO5 GOX3 At4g18360 F28J12.20	Arabidopsis thaliana (Mouse-ear cress)	peroxisome [GO:0005777]; FMN binding [GO:0010181]; long-chain-(S)-2-hydroxy-long-chain-acid oxidase activity [GO:0052853]; medium-chain-(S)-2-hydroxy-acid oxidase activity [GO:0052854]; very-long-chain-(S)-2-hydroxy-acid oxidase activity [GO:0052852]; defense response signaling pathway, resistance gene-independent [GO:0010204]; defense response to bacterium [GO:0042742]; hydrogen peroxide biosynt…	peroxisome [GO:0005777]	defense response signaling pathway, resistance gene-independent [GO:0010204]; defense response to bacterium [GO:0042742]; hydrogen peroxide biosynthetic process [GO:0050665]; oxidative photosynthetic carbon pathway [GO:0009854]	FMN binding [GO:0010181]; long-chain-(S)-2-hydroxy-long-chain-acid oxidase activity [GO:0052853]; medium-chain-(S)-2-hydroxy-acid oxidase activity [GO:0052854]; very-long-chain-(S)-2-hydroxy-acid oxidase activity [GO:0052852]
Ca_05039	Q9LRR9	Peroxisomal (S)-2-hydroxy-acid oxidase GLO1 (EC 1.1.3.15) (Glycolate oxidase 1) (AtGLO1) (GOX 1) (Short chain alpha-hydroxy acid oxidase GLO1)	GLO1 At3g14420 MAO2.2	Arabidopsis thaliana (Mouse-ear cress)	apoplast [GO:0048046]; chloroplast [GO:0009507]; chloroplast stroma [GO:0009570]; cytosolic ribosome [GO:0022626]; membrane [GO:0016020]; nucleus [GO:0005634]; peroxisome [GO:0005777]; plasmodesma [GO:0009506]; FMN binding [GO:0010181]; glycolate oxidase activity [GO:0008891]; long-chain-(S)-2-hydroxy-long-chain-acid oxidase activity [GO:0052853]; medium-chain-(S)-2-hydroxy-acid oxidase activity …	apoplast [GO:0048046]; chloroplast [GO:0009507]; chloroplast stroma [GO:0009570]; cytosolic ribosome [GO:0022626]; membrane [GO:0016020]; nucleus [GO:0005634]; peroxisome [GO:0005777]; plasmodesma [GO:0009506]	defense response to bacterium [GO:0042742]; hydrogen peroxide biosynthetic process [GO:0050665]; oxidative photosynthetic carbon pathway [GO:0009854]; response to cytokinin [GO:0009735]	FMN binding [GO:0010181]; glycolate oxidase activity [GO:0008891]; long-chain-(S)-2-hydroxy-long-chain-acid oxidase activity [GO:0052853]; medium-chain-(S)-2-hydroxy-acid oxidase activity [GO:0052854]; very-long-chain-(S)-2-hydroxy-acid oxidase activity [GO:0052852]
Ca_05040	P10978	Retrovirus-related Pol polyprotein from transposon TNT 1-94 [Includes: Protease (EC 3.4.23.-); Reverse transcriptase (EC 2.7.7.49); Endonuclease]		Nicotiana tabacum (Common tobacco)	aspartic-type endopeptidase activity [GO:0004190]; endonuclease activity [GO:0004519]; nucleic acid binding [GO:0003676]; RNA-directed DNA polymerase activity [GO:0003964]; zinc ion binding [GO:0008270]; DNA integration [GO:0015074]		DNA integration [GO:0015074]	aspartic-type endopeptidase activity [GO:0004190]; endonuclease activity [GO:0004519]; nucleic acid binding [GO:0003676]; RNA-directed DNA polymerase activity [GO:0003964]; zinc ion binding [GO:0008270]
Ca_05041	O64688	Pyruvate dehydrogenase E1 component subunit beta-3, chloroplastic (EC 1.2.4.1)	E1-BETA-2 At2g34590 T31E10.7	Arabidopsis thaliana (Mouse-ear cress)	chloroplast [GO:0009507]; chloroplast envelope [GO:0009941]; pyruvate dehydrogenase (acetyl-transferring) activity [GO:0004739]; zinc ion binding [GO:0008270]; glycolytic process [GO:0006096]; pollen tube development [GO:0048868]	chloroplast [GO:0009507]; chloroplast envelope [GO:0009941]	glycolytic process [GO:0006096]; pollen tube development [GO:0048868]	pyruvate dehydrogenase (acetyl-transferring) activity [GO:0004739]; zinc ion binding [GO:0008270]
Ca_05042	Q9C6Z1	Probable 9-cis-epoxycarotenoid dioxygenase NCED5, chloroplastic (AtNCED5) (EC 1.13.11.51)	NCED5 At1g30100 T2H7.10	Arabidopsis thaliana (Mouse-ear cress)	chloroplast thylakoid membrane [GO:0009535]; thylakoid [GO:0009579]; 9-cis-epoxycarotenoid dioxygenase activity [GO:0045549]; metal ion binding [GO:0046872]; abscisic acid biosynthetic process [GO:0009688]; response to water deprivation [GO:0009414]; seed dormancy process [GO:0010162]	chloroplast thylakoid membrane [GO:0009535]; thylakoid [GO:0009579]	abscisic acid biosynthetic process [GO:0009688]; response to water deprivation [GO:0009414]; seed dormancy process [GO:0010162]	9-cis-epoxycarotenoid dioxygenase activity [GO:0045549]; metal ion binding [GO:0046872]
Ca_05043	M5Y0E0	Uncharacterized protein	PRUPE_ppa026422mg	Prunus persica (Peach) (Amygdalus persica)
Ca_05044	Q56XJ7	Uncharacterized protein At4g22758	At4g22758 T12H17.150	Arabidopsis thaliana (Mouse-ear cress)
Ca_05045	I1JGF8	Uncharacterized protein		Glycine max (Soybean) (Glycine hispida)
Ca_05046	Q8S4W7	DELLA protein GAI1 (Gibberellic acid-insensitive mutant protein 1) (VvGAI1)	GAI1	Vitis vinifera (Grape)	nucleus [GO:0005634]; transcription factor binding transcription factor activity [GO:0000989]; gibberellic acid mediated signaling pathway [GO:0009740]; regulation of transcription, DNA-templated [GO:0006355]; transcription, DNA-templated [GO:0006351]	nucleus [GO:0005634]	gibberellic acid mediated signaling pathway [GO:0009740]; regulation of transcription, DNA-templated [GO:0006355]; transcription, DNA-templated [GO:0006351]	transcription factor binding transcription factor activity [GO:0000989]
Ca_05047	I3SJ82	Uncharacterized protein		Medicago truncatula (Barrel medic) (Medicago tribuloides)
Ca_05048	I3S1B5	Uncharacterized protein		Medicago truncatula (Barrel medic) (Medicago tribuloides)
Ca_05049	Q8GY87	Probable ubiquitin-conjugating enzyme E2 26 (EC 6.3.2.19) (Ubiquitin carrier protein 26)	UBC26 At1g53025 F8L10.11 F8L10.22	Arabidopsis thaliana (Mouse-ear cress)	ATP binding [GO:0005524]; ligase activity [GO:0016874]; protein ubiquitination [GO:0016567]		protein ubiquitination [GO:0016567]	ATP binding [GO:0005524]; ligase activity [GO:0016874]
Ca_05050	Q05046	Chaperonin CPN60-2, mitochondrial (HSP60-2)	CPN60-2	Cucurbita maxima (Pumpkin) (Winter squash)	mitochondrion [GO:0005739]; ATP binding [GO:0005524]; protein refolding [GO:0042026]	mitochondrion [GO:0005739]	protein refolding [GO:0042026]	ATP binding [GO:0005524]
Ca_05051	Q9FJI1	Adenylate kinase isoenzyme 6 homolog (AK6) (EC 2.7.4.3) (Dual activity adenylate kinase/ATPase) (AK/ATPase)	AAK6 At5g60340 K9B18.5	Arabidopsis thaliana (Mouse-ear cress)	nucleus [GO:0005634]; adenylate kinase activity [GO:0004017]; ATP binding [GO:0005524]; ATPase activity [GO:0016887]; developmental vegetative growth [GO:0080186]; multicellular organismal development [GO:0007275]; nucleotide phosphorylation [GO:0046939]; regulation of growth [GO:0040008]	nucleus [GO:0005634]	developmental vegetative growth [GO:0080186]; multicellular organismal development [GO:0007275]; nucleotide phosphorylation [GO:0046939]; regulation of growth [GO:0040008]	adenylate kinase activity [GO:0004017]; ATPase activity [GO:0016887]; ATP binding [GO:0005524]
Ca_05052	A0JMW6	Transmembrane protein 214-A	tmem214-a	Xenopus laevis (African clawed frog)	cytoplasmic microtubule [GO:0005881]; endoplasmic reticulum membrane [GO:0005789]; integral component of membrane [GO:0016021]; apoptotic process [GO:0006915]	cytoplasmic microtubule [GO:0005881]; endoplasmic reticulum membrane [GO:0005789]; integral component of membrane [GO:0016021]	apoptotic process [GO:0006915]
Ca_05053	Q3AYG7	NAD(P)H-quinone oxidoreductase subunit L (EC 1.6.5.-) (NAD(P)H dehydrogenase I subunit L) (NDH-1 subunit L) (NDH-L)	ndhL Syncc9902_0894	Synechococcus sp. (strain CC9902)	integral component of membrane [GO:0016021]; thylakoid membrane [GO:0042651]; oxidoreductase activity, acting on NAD(P)H, quinone or similar compound as acceptor [GO:0016655]; quinone binding [GO:0048038]; transport [GO:0006810]	integral component of membrane [GO:0016021]; thylakoid membrane [GO:0042651]	transport [GO:0006810]	oxidoreductase activity, acting on NAD(P)H, quinone or similar compound as acceptor [GO:0016655]; quinone binding [GO:0048038]
Ca_05054	Q8LBH2	Putative clathrin assembly protein At2g01600	At2g01600 F2I9.22 T8O11.1	Arabidopsis thaliana (Mouse-ear cress)	clathrin-coated vesicle [GO:0030136]; coated pit [GO:0005905]; Golgi apparatus [GO:0005794]; membrane [GO:0016020]; plasma membrane [GO:0005886]; 1-phosphatidylinositol binding [GO:0005545]; clathrin coat assembly [GO:0048268]; endocytosis [GO:0006897]	clathrin-coated vesicle [GO:0030136]; coated pit [GO:0005905]; Golgi apparatus [GO:0005794]; membrane [GO:0016020]; plasma membrane [GO:0005886]	clathrin coat assembly [GO:0048268]; endocytosis [GO:0006897]	1-phosphatidylinositol binding [GO:0005545]
Ca_05055	I1MHP5	Uncharacterized protein		Glycine max (Soybean) (Glycine hispida)
Ca_05056	G7KVL6	Deleted.
Ca_05057	K7KQ51	Uncharacterized protein		Glycine max (Soybean) (Glycine hispida)
Ca_05058	Q9LDQ3	Putative cysteine-rich receptor-like protein kinase 35 (Cysteine-rich RLK35) (EC 2.7.11.-)	CRK35 At4g11530 F25E4.150	Arabidopsis thaliana (Mouse-ear cress)	integral component of membrane [GO:0016021]; plasma membrane [GO:0005886]; plasmodesma [GO:0009506]; ATP binding [GO:0005524]; peptide receptor activity [GO:0001653]; transmembrane receptor protein serine/threonine kinase activity [GO:0004675]; ubiquitin protein ligase binding [GO:0031625]; hormone-mediated signaling pathway [GO:0009755]; protein autophosphorylation [GO:0046777]; transmembrane re…	integral component of membrane [GO:0016021]; plasma membrane [GO:0005886]; plasmodesma [GO:0009506]	hormone-mediated signaling pathway [GO:0009755]; protein autophosphorylation [GO:0046777]; transmembrane receptor protein serine/threonine kinase signaling pathway [GO:0007178]	ATP binding [GO:0005524]; peptide receptor activity [GO:0001653]; transmembrane receptor protein serine/threonine kinase activity [GO:0004675]; ubiquitin protein ligase binding [GO:0031625]
Ca_05059	Q9ZVX1	Probable ubiquitin-conjugating enzyme E2 23 (EC 6.3.2.19) (Ubiquitin carrier protein 23)	UBC23 At2g16920 F12A24.10	Arabidopsis thaliana (Mouse-ear cress)	cytoplasm [GO:0005737]; cytosol [GO:0005829]; ATP binding [GO:0005524]; ligase activity [GO:0016874]; ubiquitin protein ligase activity [GO:0061630]; ubiquitin protein ligase binding [GO:0031625]; protein polyubiquitination [GO:0000209]	cytoplasm [GO:0005737]; cytosol [GO:0005829]	protein polyubiquitination [GO:0000209]	ATP binding [GO:0005524]; ligase activity [GO:0016874]; ubiquitin protein ligase activity [GO:0061630]; ubiquitin protein ligase binding [GO:0031625]
Ca_05060	I1MHP5	Uncharacterized protein		Glycine max (Soybean) (Glycine hispida)
Ca_05061	Q9WXM1	L-Ala-D/L-Glu epimerase (AE epimerase) (AEE) (EC 5.1.1.20)	TM_0006	Thermotoga maritima (strain ATCC 43589 / MSB8 / DSM 3109 / JCM 10099)	metal ion binding [GO:0046872]; racemase and epimerase activity, acting on amino acids and derivatives [GO:0016855]; cell wall macromolecule catabolic process [GO:0016998]; cell wall organization [GO:0071555]		cell wall macromolecule catabolic process [GO:0016998]; cell wall organization [GO:0071555]	metal ion binding [GO:0046872]; racemase and epimerase activity, acting on amino acids and derivatives [GO:0016855]
Ca_05062	I1KRS3	Uncharacterized protein		Glycine max (Soybean) (Glycine hispida)
Ca_05063	K7LEM6	Uncharacterized protein		Glycine max (Soybean) (Glycine hispida)
Ca_05064	P0C5E2	Probable serine/threonine-protein kinase At1g18390 (EC 2.7.11.1)	At1g18390 F15H18.11 F15H18.25	Arabidopsis thaliana (Mouse-ear cress)	plasma membrane [GO:0005886]; plasmodesma [GO:0009506]; ATP binding [GO:0005524]; peptide receptor activity [GO:0001653]; polysaccharide binding [GO:0030247]; transmembrane receptor protein serine/threonine kinase activity [GO:0004675]; ubiquitin protein ligase binding [GO:0031625]; cellular response to abscisic acid stimulus [GO:0071215]; cellular response to water deprivation [GO:0042631]; horm…	plasma membrane [GO:0005886]; plasmodesma [GO:0009506]	cellular response to abscisic acid stimulus [GO:0071215]; cellular response to water deprivation [GO:0042631]; hormone-mediated signaling pathway [GO:0009755]; photoperiodism, flowering [GO:0048573]; protein autophosphorylation [GO:0046777]; transmembrane receptor protein serine/threonine kinase signaling pathway [GO:0007178]	ATP binding [GO:0005524]; peptide receptor activity [GO:0001653]; polysaccharide binding [GO:0030247]; transmembrane receptor protein serine/threonine kinase activity [GO:0004675]; ubiquitin protein ligase binding [GO:0031625]
Ca_05065	Q39263	Zinc finger protein 4	ZFP4 At1g66140 F15E12.19	Arabidopsis thaliana (Mouse-ear cress)	cytoplasm [GO:0005737]; nucleus [GO:0005634]; metal ion binding [GO:0046872]; sequence-specific DNA binding transcription factor activity [GO:0003700]; transcription regulatory region DNA binding [GO:0044212]; regulation of transcription, DNA-templated [GO:0006355]	cytoplasm [GO:0005737]; nucleus [GO:0005634]	regulation of transcription, DNA-templated [GO:0006355]	metal ion binding [GO:0046872]; sequence-specific DNA binding transcription factor activity [GO:0003700]; transcription regulatory region DNA binding [GO:0044212]
Ca_05066	Q94B71	Protein OBERON 3	OBE3 At1g14740 F10B6.14	Arabidopsis thaliana (Mouse-ear cress)	nucleus [GO:0005634]; metal ion binding [GO:0046872]; cell fate specification [GO:0001708]; embryonic meristem initiation [GO:0090421]; embryonic pattern specification [GO:0009880]	nucleus [GO:0005634]	cell fate specification [GO:0001708]; embryonic meristem initiation [GO:0090421]; embryonic pattern specification [GO:0009880]	metal ion binding [GO:0046872]
Ca_05067	Q67ZF6	Probable transmembrane ascorbate ferrireductase 3 (EC 1.16.5.1) (Artb561-3) (Protein b561A.tha14)	CYB561C At1g14730 F10B6.13	Arabidopsis thaliana (Mouse-ear cress)	integral component of membrane [GO:0016021]; metal ion binding [GO:0046872]; oxidoreductase activity [GO:0016491]	integral component of membrane [GO:0016021]		metal ion binding [GO:0046872]; oxidoreductase activity [GO:0016491]
Ca_05068	Q38909	Probable xyloglucan endotransglucosylase/hydrolase protein 28 (At-XTH28) (XTH-28) (EC 2.4.1.207)	XTH28 EXGT-A2 XTR2 At1g14720 F10B6.12 F10B6.29	Arabidopsis thaliana (Mouse-ear cress)	apoplast [GO:0048046]; cell wall [GO:0005618]; hydrolase activity, hydrolyzing O-glycosyl compounds [GO:0004553]; xyloglucan:xyloglucosyl transferase activity [GO:0016762]; cell wall organization [GO:0071555]; cellular glucan metabolic process [GO:0006073]; fruit development [GO:0010154]; stamen filament development [GO:0080086]	apoplast [GO:0048046]; cell wall [GO:0005618]	cellular glucan metabolic process [GO:0006073]; cell wall organization [GO:0071555]; fruit development [GO:0010154]; stamen filament development [GO:0080086]	hydrolase activity, hydrolyzing O-glycosyl compounds [GO:0004553]; xyloglucan:xyloglucosyl transferase activity [GO:0016762]
Ca_05069	Q6JHU8	Prolyl 3-hydroxylase 1 (EC 1.14.11.7) (Leucine- and proline-enriched proteoglycan 1 homolog) (Leprecan-1 homolog)	LEPRE1 P3H1	Gallus gallus (Chicken)	endoplasmic reticulum [GO:0005783]; extracellular exosome [GO:0070062]; macromolecular complex [GO:0032991]; membrane [GO:0016020]; nucleus [GO:0005634]; iron ion binding [GO:0005506]; L-ascorbic acid binding [GO:0031418]; procollagen-proline 3-dioxygenase activity [GO:0019797]; protein complex binding [GO:0032403]; bone development [GO:0060348]; cell growth [GO:0016049]; chaperone-mediated prote…	endoplasmic reticulum [GO:0005783]; extracellular exosome [GO:0070062]; macromolecular complex [GO:0032991]; membrane [GO:0016020]; nucleus [GO:0005634]	bone development [GO:0060348]; cell growth [GO:0016049]; chaperone-mediated protein folding [GO:0061077]; collagen fibril organization [GO:0030199]; collagen metabolic process [GO:0032963]; negative regulation of post-translational protein modification [GO:1901874]; peptidyl-proline hydroxylation [GO:0019511]; protein stabilization [GO:0050821]; regulation of ossification [GO:0030278]; regulation…	iron ion binding [GO:0005506]; L-ascorbic acid binding [GO:0031418]; procollagen-proline 3-dioxygenase activity [GO:0019797]; protein complex binding [GO:0032403]
Ca_05070	P49215	40S ribosomal protein S17	RPS17 GI1	Solanum lycopersicum (Tomato) (Lycopersicon esculentum)	ribosome [GO:0005840]; structural constituent of ribosome [GO:0003735]; translation [GO:0006412]	ribosome [GO:0005840]	translation [GO:0006412]	structural constituent of ribosome [GO:0003735]
Ca_05071	Q8S341	Purple acid phosphatase 7 (EC 3.1.3.2)	PAP7 At2g01880 T23K3.7	Arabidopsis thaliana (Mouse-ear cress)	extracellular region [GO:0005576]; acid phosphatase activity [GO:0003993]; metal ion binding [GO:0046872]; dephosphorylation [GO:0016311]	extracellular region [GO:0005576]	dephosphorylation [GO:0016311]	acid phosphatase activity [GO:0003993]; metal ion binding [GO:0046872]
Ca_05072	Q39108	Heterodimeric geranylgeranyl pyrophosphate synthase small subunit, chloroplastic	GGR At4g38460 F20M13.20	Arabidopsis thaliana (Mouse-ear cress)	chloroplast [GO:0009507]; metal ion binding [GO:0046872]; isoprenoid biosynthetic process [GO:0008299]	chloroplast [GO:0009507]	isoprenoid biosynthetic process [GO:0008299]	metal ion binding [GO:0046872]
Ca_05073	Q8H129	Purple acid phosphatase 3 (EC 3.1.3.2)	PAP3 At1g14700 F10B6.10	Arabidopsis thaliana (Mouse-ear cress)	extracellular region [GO:0005576]; vacuole [GO:0005773]; acid phosphatase activity [GO:0003993]; metal ion binding [GO:0046872]; dephosphorylation [GO:0016311]	extracellular region [GO:0005576]; vacuole [GO:0005773]	dephosphorylation [GO:0016311]	acid phosphatase activity [GO:0003993]; metal ion binding [GO:0046872]
Ca_05074	Q9LR47	Type IV inositol polyphosphate 5-phosphatase 6 (At5PTase6) (EC 3.1.3.36) (EC 3.1.3.86) (Protein COTYLEDON VASCULAR PATTERN 2)	IP5P6 CVP2 At1g05470 T25N20.12	Arabidopsis thaliana (Mouse-ear cress)	intracellular [GO:0005622]; inositol trisphosphate phosphatase activity [GO:0046030]; phosphatidylinositol-3,4,5-trisphosphate 5-phosphatase activity [GO:0034485]; phosphatidylinositol-4,5-bisphosphate 5-phosphatase activity [GO:0004439]; abscisic acid-activated signaling pathway [GO:0009738]; cell differentiation [GO:0030154]; cotyledon vascular tissue pattern formation [GO:0010588]; inositol ph…	intracellular [GO:0005622]	abscisic acid-activated signaling pathway [GO:0009738]; cell differentiation [GO:0030154]; cotyledon vascular tissue pattern formation [GO:0010588]; inositol phosphate dephosphorylation [GO:0046855]; inositol phosphate-mediated signaling [GO:0048016]; inositol trisphosphate metabolic process [GO:0032957]; leaf vascular tissue pattern formation [GO:0010305]; phosphatidylinositol dephosphorylation …	inositol trisphosphate phosphatase activity [GO:0046030]; phosphatidylinositol-3,4,5-trisphosphate 5-phosphatase activity [GO:0034485]; phosphatidylinositol-4,5-bisphosphate 5-phosphatase activity [GO:0004439]
Ca_05075	P94092	Polcalcin Cyn d 7 (Calcium-binding pollen allergen Cyn d 7) (Calcium-binding protein B1) (allergen Cyn d 7)		Cynodon dactylon (Bermuda grass) (Panicum dactylon)	calcium ion binding [GO:0005509]			calcium ion binding [GO:0005509]
Ca_05076	Q9SCZ4	Receptor-like protein kinase FERONIA (EC 2.7.11.1) (Protein SIRENE)	FER AAK1 SIR SRN At3g51550 F26O13.190	Arabidopsis thaliana (Mouse-ear cress)	filiform apparatus [GO:0043680]; integral component of membrane [GO:0016021]; intracellular [GO:0005622]; membrane [GO:0016020]; plasma membrane [GO:0005886]; plasmodesma [GO:0009506]; ATP binding [GO:0005524]; peptide receptor activity [GO:0001653]; protein kinase activity [GO:0004672]; transmembrane receptor protein serine/threonine kinase activity [GO:0004675]; ubiquitin protein ligase binding…	filiform apparatus [GO:0043680]; integral component of membrane [GO:0016021]; intracellular [GO:0005622]; membrane [GO:0016020]; plasma membrane [GO:0005886]; plasmodesma [GO:0009506]	abscisic acid-activated signaling pathway [GO:0009738]; brassinosteroid mediated signaling pathway [GO:0009742]; defense response to fungus [GO:0050832]; ethylene-activated signaling pathway [GO:0009873]; hormone-mediated signaling pathway [GO:0009755]; negative regulation of abscisic acid-activated signaling pathway [GO:0009788]; negative regulation of cell growth [GO:0030308]; pollen tube recep…	ATP binding [GO:0005524]; peptide receptor activity [GO:0001653]; protein kinase activity [GO:0004672]; transmembrane receptor protein serine/threonine kinase activity [GO:0004675]; ubiquitin protein ligase binding [GO:0031625]
Ca_05077	Q9SMZ2	Pentatricopeptide repeat-containing protein At4g33170	PCMP-H53 At4g33170 F4I10.100	Arabidopsis thaliana (Mouse-ear cress)
Ca_05078	Q39224	Protein SRG1 (AtSRG1) (Protein SENESCENCE-RELATED GENE 1)	SRG1 At1g17020 F20D23.28 F6I1.30	Arabidopsis thaliana (Mouse-ear cress)	metal ion binding [GO:0046872]; oxidoreductase activity, acting on diphenols and related substances as donors, oxygen as acceptor [GO:0016682]; oxidoreductase activity, acting on paired donors, with incorporation or reduction of molecular oxygen, 2-oxoglutarate as one donor, and incorporation of one atom each of oxygen into both donors [GO:0016706]; organ senescence [GO:0010260]		organ senescence [GO:0010260]	metal ion binding [GO:0046872]; oxidoreductase activity, acting on diphenols and related substances as donors, oxygen as acceptor [GO:0016682]; oxidoreductase activity, acting on paired donors, with incorporation or reduction of molecular oxygen, 2-oxoglutarate as one donor, and incorporation of one atom each of oxygen into both donors [GO:0016706]
Ca_05079	D4N501	Probable 2-oxoglutarate/Fe(II)-dependent dioxygenase (EC 1.14.11.-)	DIOX2	Papaver somniferum (Opium poppy)	iron ion binding [GO:0005506]; oxidoreductase activity, acting on paired donors, with incorporation or reduction of molecular oxygen, 2-oxoglutarate as one donor, and incorporation of one atom each of oxygen into both donors [GO:0016706]; transferase activity [GO:0016740]			iron ion binding [GO:0005506]; oxidoreductase activity, acting on paired donors, with incorporation or reduction of molecular oxygen, 2-oxoglutarate as one donor, and incorporation of one atom each of oxygen into both donors [GO:0016706]; transferase activity [GO:0016740]
Ca_05080	Q9M647	IAA-alanine resistance protein 1	IAR1 At1g68100 T23K23.5	Arabidopsis thaliana (Mouse-ear cress)	endoplasmic reticulum [GO:0005783]; integral component of membrane [GO:0016021]; metal ion transmembrane transporter activity [GO:0046873]	endoplasmic reticulum [GO:0005783]; integral component of membrane [GO:0016021]		metal ion transmembrane transporter activity [GO:0046873]
Ca_05081	I1K3B6	Uncharacterized protein		Glycine max (Soybean) (Glycine hispida)
Ca_05082	Q9FRH3	Putative clathrin assembly protein At1g25240	At1g25240 F4F7.37	Arabidopsis thaliana (Mouse-ear cress)	clathrin-coated vesicle [GO:0030136]; coated pit [GO:0005905]; Golgi apparatus [GO:0005794]; 1-phosphatidylinositol binding [GO:0005545]; clathrin coat assembly [GO:0048268]; endocytosis [GO:0006897]	clathrin-coated vesicle [GO:0030136]; coated pit [GO:0005905]; Golgi apparatus [GO:0005794]	clathrin coat assembly [GO:0048268]; endocytosis [GO:0006897]	1-phosphatidylinositol binding [GO:0005545]
Ca_05083	Q700D2	Zinc finger protein JACKDAW (ID1-like zinc finger protein 3) (Protein indeterminate-domain 10)	JKD IDD10 IDZ3 At5g03150 F15A17.180	Arabidopsis thaliana (Mouse-ear cress)	nucleus [GO:0005634]; DNA binding [GO:0003677]; metal ion binding [GO:0046872]; sequence-specific DNA binding transcription factor activity [GO:0003700]; regulation of cell division [GO:0051302]; regulation of epidermal cell differentiation [GO:0045604]; regulation of meristem growth [GO:0010075]; regulation of transcription, DNA-templated [GO:0006355]; root development [GO:0048364]; transcriptio…	nucleus [GO:0005634]	regulation of cell division [GO:0051302]; regulation of epidermal cell differentiation [GO:0045604]; regulation of meristem growth [GO:0010075]; regulation of transcription, DNA-templated [GO:0006355]; root development [GO:0048364]; transcription, DNA-templated [GO:0006351]	DNA binding [GO:0003677]; metal ion binding [GO:0046872]; sequence-specific DNA binding transcription factor activity [GO:0003700]
Ca_05084	Q9ZPS9	Serine/threonine-protein kinase BRI1-like 2 (EC 2.7.11.1) (BRASSINOSTEROID INSENSITIVE 1-like protein 2) (Protein VASCULAR HIGHWAY 1)	BRL2 VH1 At2g01950 F14H20.2	Arabidopsis thaliana (Mouse-ear cress)	integral component of membrane [GO:0016021]; plasma membrane [GO:0005886]; plasmodesma [GO:0009506]; ATP binding [GO:0005524]; peptide receptor activity [GO:0001653]; transmembrane receptor protein serine/threonine kinase activity [GO:0004675]; ubiquitin protein ligase binding [GO:0031625]; auxin-activated signaling pathway [GO:0009734]; brassinosteroid mediated signaling pathway [GO:0009742]; le…	integral component of membrane [GO:0016021]; plasma membrane [GO:0005886]; plasmodesma [GO:0009506]	auxin-activated signaling pathway [GO:0009734]; brassinosteroid mediated signaling pathway [GO:0009742]; leaf vascular tissue pattern formation [GO:0010305]; phloem transport [GO:0010233]; protein autophosphorylation [GO:0046777]; transmembrane receptor protein serine/threonine kinase signaling pathway [GO:0007178]; xylem and phloem pattern formation [GO:0010051]	ATP binding [GO:0005524]; peptide receptor activity [GO:0001653]; transmembrane receptor protein serine/threonine kinase activity [GO:0004675]; ubiquitin protein ligase binding [GO:0031625]
Ca_05085	Q54ZW0	Putative phagocytic receptor 1b (SrfA-induced gene C protein)	phg1b sigC DDB_G0277273	Dictyostelium discoideum (Slime mold)	integral component of plasma membrane [GO:0005887]; transmembrane signaling receptor activity [GO:0004888]; cell proliferation [GO:0008283]; cell-substrate adhesion [GO:0031589]; phagocytosis [GO:0006909]; protein localization to membrane [GO:0072657]; secretion of lysosomal enzymes [GO:0033299]; signal transduction [GO:0007165]; sorocarp development [GO:0030587]	integral component of plasma membrane [GO:0005887]	cell proliferation [GO:0008283]; cell-substrate adhesion [GO:0031589]; phagocytosis [GO:0006909]; protein localization to membrane [GO:0072657]; secretion of lysosomal enzymes [GO:0033299]; signal transduction [GO:0007165]; sorocarp development [GO:0030587]	transmembrane signaling receptor activity [GO:0004888]
Ca_05086	Q9LKW9	Sodium/hydrogen exchanger 7 (Na(+)/H(+) exchanger 7) (NHE-7) (Protein SALT OVERLY SENSITIVE 1)	NHX7 SOS1 At2g01980 F14H20.5	Arabidopsis thaliana (Mouse-ear cress)	chloroplast envelope [GO:0009941]; integral component of membrane [GO:0016021]; plasma membrane [GO:0005886]; solute:proton antiporter activity [GO:0015299]; high-affinity potassium ion import [GO:0010163]; regulation of reactive oxygen species metabolic process [GO:2000377]; response to hydrogen peroxide [GO:0042542]; response to oxidative stress [GO:0006979]; response to reactive oxygen species…	chloroplast envelope [GO:0009941]; integral component of membrane [GO:0016021]; plasma membrane [GO:0005886]	high-affinity potassium ion import [GO:0010163]; regulation of reactive oxygen species metabolic process [GO:2000377]; response to hydrogen peroxide [GO:0042542]; response to oxidative stress [GO:0006979]; response to reactive oxygen species [GO:0000302]; response to salt stress [GO:0009651]; sodium ion transport [GO:0006814]	solute:proton antiporter activity [GO:0015299]
Ca_05087	Q67UC7	Probable potassium transporter 17 (OsHAK17)	HAK17 Os09g0448200 LOC_Os09g27580 OJ1596_C06.35-1 OJ1596_C06.35-2 OsJ_29574 P0047B10.17-1 P0047B10.17-2	Oryza sativa subsp. japonica (Rice)	integral component of membrane [GO:0016021]; potassium ion transmembrane transporter activity [GO:0015079]	integral component of membrane [GO:0016021]		potassium ion transmembrane transporter activity [GO:0015079]
Ca_05088	Q6NLW5	Protein XRI1 (Protein X-RAY INDUCED 1)	XRI1 At5g48720 K24G6.5	Arabidopsis thaliana (Mouse-ear cress)	nucleus [GO:0005634]; DNA repair [GO:0006281]; female meiotic division [GO:0007143]; male meiosis [GO:0007140]; pollen development [GO:0009555]; response to X-ray [GO:0010165]	nucleus [GO:0005634]	DNA repair [GO:0006281]; female meiotic division [GO:0007143]; male meiosis [GO:0007140]; pollen development [GO:0009555]; response to X-ray [GO:0010165]
Ca_05089	Q9ZUM9	Histone-lysine N-methyltransferase ASHR2 (EC 2.1.1.43) (ASH1-related protein 2) (Protein SET DOMAIN GROUP 39)	ASHR2 SDG39 SET39 At2g19640 F3P11.24	Arabidopsis thaliana (Mouse-ear cress)	chromosome [GO:0005694]; nucleus [GO:0005634]; histone-lysine N-methyltransferase activity [GO:0018024]	chromosome [GO:0005694]; nucleus [GO:0005634]		histone-lysine N-methyltransferase activity [GO:0018024]
Ca_05090	Q84WG0	Protein NRT1/ PTR FAMILY 8.4 (AtNPF8.4) (Peptide transporter PTR4)	NPF8.4 PTR4 At2g02020 F14H20.9	Arabidopsis thaliana (Mouse-ear cress)	integral component of membrane [GO:0016021]; plant-type vacuole membrane [GO:0009705]; transporter activity [GO:0005215]; oligopeptide transport [GO:0006857]	integral component of membrane [GO:0016021]; plant-type vacuole membrane [GO:0009705]	oligopeptide transport [GO:0006857]	transporter activity [GO:0005215]
Ca_05091	P46032	Protein NRT1/ PTR FAMILY 8.3 (AtNPF8.3) (Histidine-transporting protein) (Peptide transporter PTR2)	NPF8.3 NTR1 PTR2 PTR2-B At2g02040 F14H20.11	Arabidopsis thaliana (Mouse-ear cress)	Golgi apparatus [GO:0005794]; integral component of membrane [GO:0016021]; plant-type vacuole [GO:0000325]; plant-type vacuole membrane [GO:0009705]; vacuolar membrane [GO:0005774]; vacuole [GO:0005773]; dipeptide transporter activity [GO:0042936]; high-affinity oligopeptide transporter activity [GO:0015334]; peptide transporter activity [GO:0015197]; tripeptide transporter activity [GO:0042937];…	Golgi apparatus [GO:0005794]; integral component of membrane [GO:0016021]; plant-type vacuole [GO:0000325]; plant-type vacuole membrane [GO:0009705]; vacuolar membrane [GO:0005774]; vacuole [GO:0005773]	dipeptide transport [GO:0042938]; peptide transport [GO:0015833]; protein transport [GO:0015031]; tripeptide transport [GO:0042939]	dipeptide transporter activity [GO:0042936]; high-affinity oligopeptide transporter activity [GO:0015334]; peptide transporter activity [GO:0015197]; tripeptide transporter activity [GO:0042937]
Ca_05092	P46032	Protein NRT1/ PTR FAMILY 8.3 (AtNPF8.3) (Histidine-transporting protein) (Peptide transporter PTR2)	NPF8.3 NTR1 PTR2 PTR2-B At2g02040 F14H20.11	Arabidopsis thaliana (Mouse-ear cress)	Golgi apparatus [GO:0005794]; integral component of membrane [GO:0016021]; plant-type vacuole [GO:0000325]; plant-type vacuole membrane [GO:0009705]; vacuolar membrane [GO:0005774]; vacuole [GO:0005773]; dipeptide transporter activity [GO:0042936]; high-affinity oligopeptide transporter activity [GO:0015334]; peptide transporter activity [GO:0015197]; tripeptide transporter activity [GO:0042937];…	Golgi apparatus [GO:0005794]; integral component of membrane [GO:0016021]; plant-type vacuole [GO:0000325]; plant-type vacuole membrane [GO:0009705]; vacuolar membrane [GO:0005774]; vacuole [GO:0005773]	dipeptide transport [GO:0042938]; peptide transport [GO:0015833]; protein transport [GO:0015031]; tripeptide transport [GO:0042939]	dipeptide transporter activity [GO:0042936]; high-affinity oligopeptide transporter activity [GO:0015334]; peptide transporter activity [GO:0015197]; tripeptide transporter activity [GO:0042937]
Ca_05093	Q42521	Glutamate decarboxylase 1 (GAD 1) (EC 4.1.1.15)	GAD1 GAD GDH1 At5g17330 MKP11.30 MKP11_18	Arabidopsis thaliana (Mouse-ear cress)	cytosol [GO:0005829]; calmodulin binding [GO:0005516]; glutamate decarboxylase activity [GO:0004351]; pyridoxal phosphate binding [GO:0030170]; glutamate metabolic process [GO:0006536]; response to cadmium ion [GO:0046686]	cytosol [GO:0005829]	glutamate metabolic process [GO:0006536]; response to cadmium ion [GO:0046686]	calmodulin binding [GO:0005516]; glutamate decarboxylase activity [GO:0004351]; pyridoxal phosphate binding [GO:0030170]
Ca_05094	P46032	Protein NRT1/ PTR FAMILY 8.3 (AtNPF8.3) (Histidine-transporting protein) (Peptide transporter PTR2)	NPF8.3 NTR1 PTR2 PTR2-B At2g02040 F14H20.11	Arabidopsis thaliana (Mouse-ear cress)	Golgi apparatus [GO:0005794]; integral component of membrane [GO:0016021]; plant-type vacuole [GO:0000325]; plant-type vacuole membrane [GO:0009705]; vacuolar membrane [GO:0005774]; vacuole [GO:0005773]; dipeptide transporter activity [GO:0042936]; high-affinity oligopeptide transporter activity [GO:0015334]; peptide transporter activity [GO:0015197]; tripeptide transporter activity [GO:0042937];…	Golgi apparatus [GO:0005794]; integral component of membrane [GO:0016021]; plant-type vacuole [GO:0000325]; plant-type vacuole membrane [GO:0009705]; vacuolar membrane [GO:0005774]; vacuole [GO:0005773]	dipeptide transport [GO:0042938]; peptide transport [GO:0015833]; protein transport [GO:0015031]; tripeptide transport [GO:0042939]	dipeptide transporter activity [GO:0042936]; high-affinity oligopeptide transporter activity [GO:0015334]; peptide transporter activity [GO:0015197]; tripeptide transporter activity [GO:0042937]
Ca_05095	F4IP06	SWR1 complex subunit 2	SWC2 At2g36740 F13K3.14	Arabidopsis thaliana (Mouse-ear cress)	nucleus [GO:0005634]; cell differentiation [GO:0030154]; flower development [GO:0009908]; regulation of transcription, DNA-templated [GO:0006355]	nucleus [GO:0005634]	cell differentiation [GO:0030154]; flower development [GO:0009908]; regulation of transcription, DNA-templated [GO:0006355]
Ca_05096	Q9ZUM2	Tobamovirus multiplication protein 3 (AtTOM3)	TOM3 At2g02180 F5O4.5	Arabidopsis thaliana (Mouse-ear cress)	integral component of membrane [GO:0016021]; plant-type vacuole membrane [GO:0009705]; viral replication complex formation and maintenance [GO:0046786]	integral component of membrane [GO:0016021]; plant-type vacuole membrane [GO:0009705]	viral replication complex formation and maintenance [GO:0046786]
Ca_05097	Q9ZUM0	Zinc finger CCCH domain-containing protein 17 (AtC3H17)	At2g02160 F5O4.7	Arabidopsis thaliana (Mouse-ear cress)	DNA binding [GO:0003677]; metal ion binding [GO:0046872]			DNA binding [GO:0003677]; metal ion binding [GO:0046872]
Ca_05098	Q9M2D8	Uncharacterized protein At3g61260	At3g61260 T20K12.160	Arabidopsis thaliana (Mouse-ear cress)	plasma membrane [GO:0005886]; plasmodesma [GO:0009506]; vacuole [GO:0005773]	plasma membrane [GO:0005886]; plasmodesma [GO:0009506]; vacuole [GO:0005773]
Ca_05099	P0C894	Putative pentatricopeptide repeat-containing protein At2g02150	At2g02150 F5O4.8	Arabidopsis thaliana (Mouse-ear cress)
Ca_05100	Q56XX3	Uncharacterized protein At2g02148	At2g02148 F5O4.8	Arabidopsis thaliana (Mouse-ear cress)
Ca_05101	Q9ZQX4	V-type proton ATPase subunit F (V-ATPase subunit F) (V-ATPase 14 kDa subunit) (Vacuolar H(+)-ATPase subunit F) (Vacuolar proton pump subunit F)	VHA-F VATF At4g02620 T10P11.25	Arabidopsis thaliana (Mouse-ear cress)	Golgi apparatus [GO:0005794]; plasma membrane [GO:0005886]; proton-transporting V-type ATPase, V1 domain [GO:0033180]; vacuolar membrane [GO:0005774]; vacuole [GO:0005773]; proton-transporting ATPase activity, rotational mechanism [GO:0046961]; ATP hydrolysis coupled proton transport [GO:0015991]	Golgi apparatus [GO:0005794]; plasma membrane [GO:0005886]; proton-transporting V-type ATPase, V1 domain [GO:0033180]; vacuolar membrane [GO:0005774]; vacuole [GO:0005773]	ATP hydrolysis coupled proton transport [GO:0015991]	proton-transporting ATPase activity, rotational mechanism [GO:0046961]
Ca_05102	I1KRM4	Uncharacterized protein		Glycine max (Soybean) (Glycine hispida)
Ca_05103	O15050	TPR and ankyrin repeat-containing protein 1 (Lupus brain antigen 1 homolog)	TRANK1 KIAA0342 LBA1	Homo sapiens (Human)	ATP binding [GO:0005524]; hydrolase activity [GO:0016787]			ATP binding [GO:0005524]; hydrolase activity [GO:0016787]
Ca_05104	P29503	Protein neuralized	neur neu CG11988	Drosophila melanogaster (Fruit fly)	cytoplasm [GO:0005737]; cytosol [GO:0005829]; nucleus [GO:0005634]; perinuclear region of cytoplasm [GO:0048471]; plasma membrane [GO:0005886]; DNA binding [GO:0003677]; phosphatidylinositol phosphate binding [GO:1901981]; ubiquitin protein ligase activity [GO:0061630]; zinc ion binding [GO:0008270]; asymmetric cell division [GO:0008356]; brain morphogenesis [GO:0048854]; compound eye development…	cytoplasm [GO:0005737]; cytosol [GO:0005829]; nucleus [GO:0005634]; perinuclear region of cytoplasm [GO:0048471]; plasma membrane [GO:0005886]	asymmetric cell division [GO:0008356]; brain morphogenesis [GO:0048854]; compound eye development [GO:0048749]; ectoderm development [GO:0007398]; germ-line stem cell maintenance [GO:0030718]; imaginal disc-derived wing morphogenesis [GO:0007476]; inter-male aggressive behavior [GO:0002121]; lateral inhibition [GO:0046331]; locomotion involved in locomotory behavior [GO:0031987]; long-term memory…	DNA binding [GO:0003677]; phosphatidylinositol phosphate binding [GO:1901981]; ubiquitin protein ligase activity [GO:0061630]; zinc ion binding [GO:0008270]
Ca_05105	I1K391	Uncharacterized protein		Glycine max (Soybean) (Glycine hispida)
Ca_05106	C0LGQ5	LRR receptor-like serine/threonine-protein kinase GSO1 (EC 2.7.11.1) (Protein GASSHO 1)	GSO1 At4g20140 F1C12.60	Arabidopsis thaliana (Mouse-ear cress)	integral component of membrane [GO:0016021]; plasma membrane [GO:0005886]; plasmodesma [GO:0009506]; ATP binding [GO:0005524]; peptide receptor activity [GO:0001653]; transmembrane receptor protein serine/threonine kinase activity [GO:0004675]; ubiquitin protein ligase binding [GO:0031625]; embryo development ending in seed dormancy [GO:0009793]; hormone-mediated signaling pathway [GO:0009755]; p…	integral component of membrane [GO:0016021]; plasma membrane [GO:0005886]; plasmodesma [GO:0009506]	embryo development ending in seed dormancy [GO:0009793]; hormone-mediated signaling pathway [GO:0009755]; plant epidermis development [GO:0090558]; protein autophosphorylation [GO:0046777]; transmembrane receptor protein serine/threonine kinase signaling pathway [GO:0007178]	ATP binding [GO:0005524]; peptide receptor activity [GO:0001653]; transmembrane receptor protein serine/threonine kinase activity [GO:0004675]; ubiquitin protein ligase binding [GO:0031625]
Ca_05107	Q9SCY2	Peptidyl-prolyl cis-trans isomerase FKBP13, chloroplastic (PPIase FKBP13) (EC 5.2.1.8) (FK506-binding protein 1) (FK506-binding protein 13) (AtFKBP13) (Immunophilin FKBP13) (Rotamase)	FKBP13 FKBP22-1 FKBPK At5g45680 MRA19.7	Arabidopsis thaliana (Mouse-ear cress)	chloroplast [GO:0009507]; chloroplast thylakoid lumen [GO:0009543]; cytoplasm [GO:0005737]; thylakoid lumen [GO:0031977]; FK506 binding [GO:0005528]; peptidyl-prolyl cis-trans isomerase activity [GO:0003755]; chaperone-mediated protein folding [GO:0061077]; protein peptidyl-prolyl isomerization [GO:0000413]	chloroplast [GO:0009507]; chloroplast thylakoid lumen [GO:0009543]; cytoplasm [GO:0005737]; thylakoid lumen [GO:0031977]	chaperone-mediated protein folding [GO:0061077]; protein peptidyl-prolyl isomerization [GO:0000413]	FK506 binding [GO:0005528]; peptidyl-prolyl cis-trans isomerase activity [GO:0003755]
Ca_05108	B7FH48	Uncharacterized protein		Medicago truncatula (Barrel medic) (Medicago tribuloides)
Ca_05109	P93147	Isoflavone 2'-hydroxylase (EC 1.14.13.89) (CYP GE-3) (Cytochrome P450 81E1) (Cytochrome P450 91A4)	CYP81E1 CYP91A4	Glycyrrhiza echinata (Licorice)	membrane [GO:0016020]; heme binding [GO:0020037]; iron ion binding [GO:0005506]; isoflavone 2'-hydroxylase activity [GO:0033773]	membrane [GO:0016020]		heme binding [GO:0020037]; iron ion binding [GO:0005506]; isoflavone 2'-hydroxylase activity [GO:0033773]
Ca_05110	P93147	Isoflavone 2'-hydroxylase (EC 1.14.13.89) (CYP GE-3) (Cytochrome P450 81E1) (Cytochrome P450 91A4)	CYP81E1 CYP91A4	Glycyrrhiza echinata (Licorice)	membrane [GO:0016020]; heme binding [GO:0020037]; iron ion binding [GO:0005506]; isoflavone 2'-hydroxylase activity [GO:0033773]	membrane [GO:0016020]		heme binding [GO:0020037]; iron ion binding [GO:0005506]; isoflavone 2'-hydroxylase activity [GO:0033773]
Ca_05111	P93147	Isoflavone 2'-hydroxylase (EC 1.14.13.89) (CYP GE-3) (Cytochrome P450 81E1) (Cytochrome P450 91A4)	CYP81E1 CYP91A4	Glycyrrhiza echinata (Licorice)	membrane [GO:0016020]; heme binding [GO:0020037]; iron ion binding [GO:0005506]; isoflavone 2'-hydroxylase activity [GO:0033773]	membrane [GO:0016020]		heme binding [GO:0020037]; iron ion binding [GO:0005506]; isoflavone 2'-hydroxylase activity [GO:0033773]
Ca_05112	P93147	Isoflavone 2'-hydroxylase (EC 1.14.13.89) (CYP GE-3) (Cytochrome P450 81E1) (Cytochrome P450 91A4)	CYP81E1 CYP91A4	Glycyrrhiza echinata (Licorice)	membrane [GO:0016020]; heme binding [GO:0020037]; iron ion binding [GO:0005506]; isoflavone 2'-hydroxylase activity [GO:0033773]	membrane [GO:0016020]		heme binding [GO:0020037]; iron ion binding [GO:0005506]; isoflavone 2'-hydroxylase activity [GO:0033773]
Ca_05113	P10978	Retrovirus-related Pol polyprotein from transposon TNT 1-94 [Includes: Protease (EC 3.4.23.-); Reverse transcriptase (EC 2.7.7.49); Endonuclease]		Nicotiana tabacum (Common tobacco)	aspartic-type endopeptidase activity [GO:0004190]; endonuclease activity [GO:0004519]; nucleic acid binding [GO:0003676]; RNA-directed DNA polymerase activity [GO:0003964]; zinc ion binding [GO:0008270]; DNA integration [GO:0015074]		DNA integration [GO:0015074]	aspartic-type endopeptidase activity [GO:0004190]; endonuclease activity [GO:0004519]; nucleic acid binding [GO:0003676]; RNA-directed DNA polymerase activity [GO:0003964]; zinc ion binding [GO:0008270]
Ca_05114	P93147	Isoflavone 2'-hydroxylase (EC 1.14.13.89) (CYP GE-3) (Cytochrome P450 81E1) (Cytochrome P450 91A4)	CYP81E1 CYP91A4	Glycyrrhiza echinata (Licorice)	membrane [GO:0016020]; heme binding [GO:0020037]; iron ion binding [GO:0005506]; isoflavone 2'-hydroxylase activity [GO:0033773]	membrane [GO:0016020]		heme binding [GO:0020037]; iron ion binding [GO:0005506]; isoflavone 2'-hydroxylase activity [GO:0033773]
Ca_05116	Q69T58	Homeobox-leucine zipper protein ROC8 (GLABRA 2-like homeobox protein 8) (HD-ZIP protein ROC8) (Homeodomain transcription factor ROC8) (Protein RICE OUTERMOST CELL-SPECIFIC 8)	ROC8 GL2-8 Os06g0208100 LOC_Os06g10600 P0664C05.15	Oryza sativa subsp. japonica (Rice)	nucleus [GO:0005634]; lipid binding [GO:0008289]; sequence-specific DNA binding [GO:0043565]; regulation of transcription, DNA-templated [GO:0006355]; transcription, DNA-templated [GO:0006351]	nucleus [GO:0005634]	regulation of transcription, DNA-templated [GO:0006355]; transcription, DNA-templated [GO:0006351]	lipid binding [GO:0008289]; sequence-specific DNA binding [GO:0043565]
Ca_05117	Q8GX46	Transcription factor bHLH91 (Basic helix-loop-helix protein 91) (AtbHLH91) (bHLH 91) (Transcription factor EN 25) (bHLH transcription factor bHLH091)	BHLH91 EN25 At2g31210 F16D14.5	Arabidopsis thaliana (Mouse-ear cress)	nucleus [GO:0005634]; DNA binding [GO:0003677]; sequence-specific DNA binding transcription factor activity [GO:0003700]; regulation of transcription, DNA-templated [GO:0006355]; transcription, DNA-templated [GO:0006351]	nucleus [GO:0005634]	regulation of transcription, DNA-templated [GO:0006355]; transcription, DNA-templated [GO:0006351]	DNA binding [GO:0003677]; sequence-specific DNA binding transcription factor activity [GO:0003700]
Ca_05118	Q8GX46	Transcription factor bHLH91 (Basic helix-loop-helix protein 91) (AtbHLH91) (bHLH 91) (Transcription factor EN 25) (bHLH transcription factor bHLH091)	BHLH91 EN25 At2g31210 F16D14.5	Arabidopsis thaliana (Mouse-ear cress)	nucleus [GO:0005634]; DNA binding [GO:0003677]; sequence-specific DNA binding transcription factor activity [GO:0003700]; regulation of transcription, DNA-templated [GO:0006355]; transcription, DNA-templated [GO:0006351]	nucleus [GO:0005634]	regulation of transcription, DNA-templated [GO:0006355]; transcription, DNA-templated [GO:0006351]	DNA binding [GO:0003677]; sequence-specific DNA binding transcription factor activity [GO:0003700]
Ca_05119	Q3TUH1	Phosphatidate cytidylyltransferase, mitochondrial (EC 2.7.7.41) (CDP-diacylglycerol synthase) (CDP-DAG synthase) (Mitochondrial translocator assembly and maintenance protein 41 homolog) (TAM41)	Tamm41	Mus musculus (Mouse)	extrinsic component of mitochondrial inner membrane [GO:0031314]; mitochondrion [GO:0005739]; phosphatidate cytidylyltransferase activity [GO:0004605]; cardiolipin biosynthetic process [GO:0032049]; CDP-diacylglycerol biosynthetic process [GO:0016024]	extrinsic component of mitochondrial inner membrane [GO:0031314]; mitochondrion [GO:0005739]	cardiolipin biosynthetic process [GO:0032049]; CDP-diacylglycerol biosynthetic process [GO:0016024]	phosphatidate cytidylyltransferase activity [GO:0004605]
Ca_05120	Q8H2D5	DNA polymerase eta (EC 2.7.7.7) (Radiation-sensitive protein 30) (AtRAD30) (Y-family DNA polymerase H) (AtPOLH)	POLH RAD30 At5g44740 K23L20.8 T19K24.15	Arabidopsis thaliana (Mouse-ear cress)	nucleus [GO:0005634]; damaged DNA binding [GO:0003684]; DNA-directed DNA polymerase activity [GO:0003887]; metal ion binding [GO:0046872]; DNA replication [GO:0006260]; error-prone translesion synthesis [GO:0042276]; response to UV-B [GO:0010224]; UV protection [GO:0009650]	nucleus [GO:0005634]	DNA replication [GO:0006260]; error-prone translesion synthesis [GO:0042276]; response to UV-B [GO:0010224]; UV protection [GO:0009650]	damaged DNA binding [GO:0003684]; DNA-directed DNA polymerase activity [GO:0003887]; metal ion binding [GO:0046872]
Ca_05121	Q39090	Protein UNUSUAL FLORAL ORGANS (F-box only protein 1) (AtFBX1)	UFO FBX1 At1g30950 F17F8.16	Arabidopsis thaliana (Mouse-ear cress)	nucleus [GO:0005634]; transcription factor binding [GO:0008134]; ubiquitin-protein transferase activity [GO:0004842]; cell differentiation [GO:0030154]; flower development [GO:0009908]; regulation of transcription, DNA-templated [GO:0006355]; SCF-dependent proteasomal ubiquitin-dependent protein catabolic process [GO:0031146]; transcription, DNA-templated [GO:0006351]	nucleus [GO:0005634]	cell differentiation [GO:0030154]; flower development [GO:0009908]; regulation of transcription, DNA-templated [GO:0006355]; SCF-dependent proteasomal ubiquitin-dependent protein catabolic process [GO:0031146]; transcription, DNA-templated [GO:0006351]	transcription factor binding [GO:0008134]; ubiquitin-protein transferase activity [GO:0004842]
Ca_05122	G8A1U7	Putative uncharacterized protein	MTR_126s0006	Medicago truncatula (Barrel medic) (Medicago tribuloides)
Ca_05123	Q9M146	UDP-D-xylose:L-fucose alpha-1,3-D-xylosyltransferase MGP4 (EC 2.4.2.-) (Protein MALE GAMETOPHYTE DEFECTIVE 4) (Rhamnogalacturonan xylosyltransferase MGP4)	MGP4 At4g01220 F2N1.35	Arabidopsis thaliana (Mouse-ear cress)	Golgi apparatus [GO:0005794]; Golgi membrane [GO:0000139]; integral component of membrane [GO:0016021]; UDP-xylosyltransferase activity [GO:0035252]; xylosyltransferase activity [GO:0042285]; cell wall biogenesis [GO:0042546]; pollen tube development [GO:0048868]; rhamnogalacturonan II biosynthetic process [GO:0010306]	Golgi apparatus [GO:0005794]; Golgi membrane [GO:0000139]; integral component of membrane [GO:0016021]	cell wall biogenesis [GO:0042546]; pollen tube development [GO:0048868]; rhamnogalacturonan II biosynthetic process [GO:0010306]	UDP-xylosyltransferase activity [GO:0035252]; xylosyltransferase activity [GO:0042285]
Ca_05124	Q9FLC6	RING-H2 finger protein ATL73	ATL73 At5g05280 K18I23.8	Arabidopsis thaliana (Mouse-ear cress)	integral component of membrane [GO:0016021]; ubiquitin-protein transferase activity [GO:0004842]; zinc ion binding [GO:0008270]; anther dehiscence [GO:0009901]; pollen development [GO:0009555]; protein ubiquitination [GO:0016567]; regulation of jasmonic acid biosynthetic process [GO:0080141]; stamen development [GO:0048443]	integral component of membrane [GO:0016021]	anther dehiscence [GO:0009901]; pollen development [GO:0009555]; protein ubiquitination [GO:0016567]; regulation of jasmonic acid biosynthetic process [GO:0080141]; stamen development [GO:0048443]	ubiquitin-protein transferase activity [GO:0004842]; zinc ion binding [GO:0008270]
Ca_05125	Q6E2Z6	1-Cys peroxiredoxin (EC 1.11.1.15) (Rehydrin homolog) (Thioredoxin peroxidase)		Medicago truncatula (Barrel medic) (Medicago tribuloides)	nucleus [GO:0005634]; peroxidase activity [GO:0004601]; peroxiredoxin activity [GO:0051920]	nucleus [GO:0005634]		peroxidase activity [GO:0004601]; peroxiredoxin activity [GO:0051920]
Ca_05126	Q949Z1	Polygalacturonase At1g48100 (PG) (EC 3.2.1.15) (Pectinase At1g48100)	At1g48100 F21D18.17 F21D18.18	Arabidopsis thaliana (Mouse-ear cress)	cell wall [GO:0005618]; extracellular region [GO:0005576]; polygalacturonase activity [GO:0004650]; carbohydrate metabolic process [GO:0005975]; cell wall organization [GO:0071555]	cell wall [GO:0005618]; extracellular region [GO:0005576]	carbohydrate metabolic process [GO:0005975]; cell wall organization [GO:0071555]	polygalacturonase activity [GO:0004650]
Ca_05127	Q8GY23	E3 ubiquitin-protein ligase UPL1 (Ubiquitin-protein ligase 1) (EC 6.3.2.-)	UPL1 At1g55860 F14J16.14 F14J16.37	Arabidopsis thaliana (Mouse-ear cress)	ligase activity [GO:0016874]; ubiquitin-protein transferase activity [GO:0004842]			ligase activity [GO:0016874]; ubiquitin-protein transferase activity [GO:0004842]
Ca_05128	Q15VI3	Ribosomal RNA large subunit methyltransferase F (EC 2.1.1.181) (23S rRNA mA1618 methyltransferase) (rRNA adenine N-6-methyltransferase)	rlmF Patl_1583	Pseudoalteromonas atlantica (strain T6c / ATCC BAA-1087)	cytoplasm [GO:0005737]; 23S rRNA (adenine(1618)-N(6))-methyltransferase activity [GO:0052907]	cytoplasm [GO:0005737]		23S rRNA (adenine(1618)-N(6))-methyltransferase activity [GO:0052907]
Ca_05129	Q9SAK0	Pentatricopeptide repeat-containing protein At1g79490, mitochondrial (Protein EMBRYO DEFECTIVE 2217)	EMB2217 At1g79490 T8K14.9	Arabidopsis thaliana (Mouse-ear cress)	mitochondrion [GO:0005739]	mitochondrion [GO:0005739]
Ca_05130	Q6DC64	Methyltransferase-like protein 16 (EC 2.1.1.-) (Methyltransferase 10 domain-containing protein)	mettl16 mett10d zgc:100981	Danio rerio (Zebrafish) (Brachydanio rerio)	nucleus [GO:0005634]; 23S rRNA (adenine(1618)-N(6))-methyltransferase activity [GO:0052907]; rRNA base methylation [GO:0070475]	nucleus [GO:0005634]	rRNA base methylation [GO:0070475]	23S rRNA (adenine(1618)-N(6))-methyltransferase activity [GO:0052907]
Ca_05131	Q8GY23	E3 ubiquitin-protein ligase UPL1 (Ubiquitin-protein ligase 1) (EC 6.3.2.-)	UPL1 At1g55860 F14J16.14 F14J16.37	Arabidopsis thaliana (Mouse-ear cress)	ligase activity [GO:0016874]; ubiquitin-protein transferase activity [GO:0004842]			ligase activity [GO:0016874]; ubiquitin-protein transferase activity [GO:0004842]
Ca_05132	Q8GY23	E3 ubiquitin-protein ligase UPL1 (Ubiquitin-protein ligase 1) (EC 6.3.2.-)	UPL1 At1g55860 F14J16.14 F14J16.37	Arabidopsis thaliana (Mouse-ear cress)	ligase activity [GO:0016874]; ubiquitin-protein transferase activity [GO:0004842]			ligase activity [GO:0016874]; ubiquitin-protein transferase activity [GO:0004842]
Ca_05133	Q9S7J8	Copper-transporting ATPase RAN1 (EC 3.6.3.54) (Protein HEAVY METAL ATPASE 7) (Protein RESPONSIVE TO ANTAGONIST 1)	RAN1 HMA7 At5g44790 K23L20.14 T19K24.18	Arabidopsis thaliana (Mouse-ear cress)	endosome [GO:0005768]; Golgi apparatus [GO:0005794]; integral component of membrane [GO:0016021]; trans-Golgi network [GO:0005802]; ATP binding [GO:0005524]; cation-transporting ATPase activity [GO:0019829]; copper ion binding [GO:0005507]; copper ion transport [GO:0006825]; ethylene-activated signaling pathway [GO:0009873]; regulation of stomatal movement [GO:0010119]; response to ethylene [GO:0…	endosome [GO:0005768]; Golgi apparatus [GO:0005794]; integral component of membrane [GO:0016021]; trans-Golgi network [GO:0005802]	copper ion transport [GO:0006825]; ethylene-activated signaling pathway [GO:0009873]; regulation of stomatal movement [GO:0010119]; response to ethylene [GO:0009723]	ATP binding [GO:0005524]; cation-transporting ATPase activity [GO:0019829]; copper ion binding [GO:0005507]
Ca_05134	Q42546	SAL1 phosphatase (3'(2'),5'-bisphosphate nucleotidase 1) (EC 3.1.3.7) (3'(2'),5'-bisphosphonucleoside 3'(2')-phosphohydrolase 1) (DPNPase 1) (Inositol polyphosphate 1-phosphatase 1) (IPPase 1) (Inositol-1,4-bisphosphate 1-phosphatase 1) (EC 3.1.3.57) (Protein FIERY 1)	SAL1 FRY1 At5g63980 MBM17.8	Arabidopsis thaliana (Mouse-ear cress)	3'(2'),5'-bisphosphate nucleotidase activity [GO:0008441]; inositol-1,4-bisphosphate 1-phosphatase activity [GO:0004441]; metal ion binding [GO:0046872]; abscisic acid-activated signaling pathway [GO:0009738]; phosphatidylinositol phosphorylation [GO:0046854]; sulfur compound metabolic process [GO:0006790]		abscisic acid-activated signaling pathway [GO:0009738]; phosphatidylinositol phosphorylation [GO:0046854]; sulfur compound metabolic process [GO:0006790]	3'(2'),5'-bisphosphate nucleotidase activity [GO:0008441]; inositol-1,4-bisphosphate 1-phosphatase activity [GO:0004441]; metal ion binding [GO:0046872]
Ca_05135	Q940S3	UDP-N-acetylglucosamine diphosphorylase 1 (EC 2.7.7.23) (N-acetylglucosamine-1-phosphate uridylyltransferase 1) (UDP-N-acetylgalactosamine diphosphorylase 1) (EC 2.7.7.83)	GLCNAC1PUT1 At1g31070 F17F8.1	Arabidopsis thaliana (Mouse-ear cress)	cytosol [GO:0005829]; plasma membrane [GO:0005886]; UDP-N-acetylgalactosamine diphosphorylase activity [GO:0052630]; UDP-N-acetylglucosamine diphosphorylase activity [GO:0003977]; UDP-N-acetylgalactosamine metabolic process [GO:0019276]; UDP-N-acetylglucosamine biosynthetic process [GO:0006048]; UDP-N-acetylglucosamine metabolic process [GO:0006047]	cytosol [GO:0005829]; plasma membrane [GO:0005886]	UDP-N-acetylgalactosamine metabolic process [GO:0019276]; UDP-N-acetylglucosamine biosynthetic process [GO:0006048]; UDP-N-acetylglucosamine metabolic process [GO:0006047]	UDP-N-acetylgalactosamine diphosphorylase activity [GO:0052630]; UDP-N-acetylglucosamine diphosphorylase activity [GO:0003977]
Ca_05136	O80860	ATP-dependent zinc metalloprotease FTSH 2, chloroplastic (AtFTSH2) (EC 3.4.24.-) (Protein VARIEGATED 2)	FTSH2 VAR2 At2g30950 F7F1.16	Arabidopsis thaliana (Mouse-ear cress)	chloroplast [GO:0009507]; chloroplast envelope [GO:0009941]; chloroplast thylakoid [GO:0009534]; chloroplast thylakoid membrane [GO:0009535]; integral component of membrane [GO:0016021]; membrane [GO:0016020]; thylakoid [GO:0009579]; thylakoid lumen [GO:0031977]; ATP binding [GO:0005524]; ATP-dependent peptidase activity [GO:0004176]; metal ion binding [GO:0046872]; metalloendopeptidase activity …	chloroplast [GO:0009507]; chloroplast envelope [GO:0009941]; chloroplast thylakoid [GO:0009534]; chloroplast thylakoid membrane [GO:0009535]; integral component of membrane [GO:0016021]; membrane [GO:0016020]; thylakoid [GO:0009579]; thylakoid lumen [GO:0031977]	multicellular organismal development [GO:0007275]; photoinhibition [GO:0010205]; photosystem II repair [GO:0010206]; protein catabolic process [GO:0030163]; PSII associated light-harvesting complex II catabolic process [GO:0010304]; reactive oxygen species metabolic process [GO:0072593]; response to cytokinin [GO:0009735]; thylakoid membrane organization [GO:0010027]	ATP binding [GO:0005524]; ATP-dependent peptidase activity [GO:0004176]; metal ion binding [GO:0046872]; metalloendopeptidase activity [GO:0004222]; metallopeptidase activity [GO:0008237]
Ca_05137	Q9SA05	Potassium transporter 10 (AtPOT10)	POT10 KUP10 At1g31120 F28K20.5	Arabidopsis thaliana (Mouse-ear cress)	integral component of membrane [GO:0016021]; plasma membrane [GO:0005886]; potassium ion transmembrane transporter activity [GO:0015079]	integral component of membrane [GO:0016021]; plasma membrane [GO:0005886]		potassium ion transmembrane transporter activity [GO:0015079]
Ca_05138	Q8S9M4	Pentatricopeptide repeat-containing protein At2g41080	PCMP-H29 At2g41080 T3K9.15	Arabidopsis thaliana (Mouse-ear cress)
Ca_05139	Q9S775	CHD3-type chromatin-remodeling factor PICKLE (EC 3.6.4.-) (Protein CHROMATIN REMODELING 6) (AtCHR6) (Protein GYMNOS)	PKL CHR6 GYM At2g25170 F13D4.130	Arabidopsis thaliana (Mouse-ear cress)	nucleus [GO:0005634]; ATP binding [GO:0005524]; DNA binding [GO:0003677]; helicase activity [GO:0004386]; zinc ion binding [GO:0008270]; cell proliferation [GO:0008283]; chromatin modification [GO:0016568]; cytokinin-activated signaling pathway [GO:0009736]; negative regulation of abscisic acid-activated signaling pathway [GO:0009788]; negative regulation of transcription, DNA-templated [GO:00458…	nucleus [GO:0005634]	cell proliferation [GO:0008283]; chromatin modification [GO:0016568]; cytokinin-activated signaling pathway [GO:0009736]; negative regulation of abscisic acid-activated signaling pathway [GO:0009788]; negative regulation of transcription, DNA-templated [GO:0045892]; regulation of lateral root development [GO:2000023]; response to auxin [GO:0009733]; response to gibberellin [GO:0009739]; root deve…	ATP binding [GO:0005524]; DNA binding [GO:0003677]; helicase activity [GO:0004386]; zinc ion binding [GO:0008270]
Ca_05140	Q76C99	Protein Rf1, mitochondrial (Fertility restorer) (Protein PPR) (Restorer for CMS)	Rf1 PPR791 PPR8-1 Rf-1 Rf-1A	Oryza sativa subsp. indica (Rice)	mitochondrion [GO:0005739]	mitochondrion [GO:0005739]
Ca_05141	Q9FHF1	ABC transporter B family member 7 (ABC transporter ABCB.7) (AtABCB7) (Multidrug resistance protein 7) (P-glycoprotein 7)	ABCB7 MDR7 PGP7 At5g46540 K11I1.13	Arabidopsis thaliana (Mouse-ear cress)	integral component of membrane [GO:0016021]; plasma membrane [GO:0005886]; ATP binding [GO:0005524]; ATPase activity, coupled to transmembrane movement of substances [GO:0042626]; auxin efflux transmembrane transporter activity [GO:0010329]; acropetal auxin transport [GO:0010541]; auxin efflux [GO:0010315]; basipetal auxin transport [GO:0010540]; transmembrane transport [GO:0055085]	integral component of membrane [GO:0016021]; plasma membrane [GO:0005886]	acropetal auxin transport [GO:0010541]; auxin efflux [GO:0010315]; basipetal auxin transport [GO:0010540]; transmembrane transport [GO:0055085]	ATPase activity, coupled to transmembrane movement of substances [GO:0042626]; ATP binding [GO:0005524]; auxin efflux transmembrane transporter activity [GO:0010329]
Ca_05142	P04146	Copia protein (Gag-int-pol protein) [Cleaved into: Copia VLP protein; Copia protease (EC 3.4.23.-)]	GIP COPIA	Drosophila melanogaster (Fruit fly)	aspartic-type endopeptidase activity [GO:0004190]; ATP binding [GO:0005524]; nucleic acid binding [GO:0003676]; zinc ion binding [GO:0008270]; DNA integration [GO:0015074]		DNA integration [GO:0015074]	aspartic-type endopeptidase activity [GO:0004190]; ATP binding [GO:0005524]; nucleic acid binding [GO:0003676]; zinc ion binding [GO:0008270]
Ca_05143	Q9SKZ2	Probable CCR4-associated factor 1 homolog 7 (EC 3.1.13.4)	CAF1-7 At2g32070 F22D22.18	Arabidopsis thaliana (Mouse-ear cress)	cytoplasm [GO:0005737]; nucleus [GO:0005634]; metal ion binding [GO:0046872]; poly(A)-specific ribonuclease activity [GO:0004535]; RNA binding [GO:0003723]; regulation of transcription, DNA-templated [GO:0006355]; transcription, DNA-templated [GO:0006351]	cytoplasm [GO:0005737]; nucleus [GO:0005634]	regulation of transcription, DNA-templated [GO:0006355]; transcription, DNA-templated [GO:0006351]	metal ion binding [GO:0046872]; poly(A)-specific ribonuclease activity [GO:0004535]; RNA binding [GO:0003723]
Ca_05144	O22466	WD-40 repeat-containing protein MSI1	MSI1	Solanum lycopersicum (Tomato) (Lycopersicon esculentum)	chloroplast [GO:0009507]; chromatin silencing complex [GO:0005677]; Cul4-RING E3 ubiquitin ligase complex [GO:0080008]; cell proliferation [GO:0008283]; embryo development ending in seed dormancy [GO:0009793]; floral organ formation [GO:0048449]; heterochromatin assembly [GO:0031507]; histone modification [GO:0016570]; leaf morphogenesis [GO:0009965]; pollen development [GO:0009555]; positive reg…	chloroplast [GO:0009507]; chromatin silencing complex [GO:0005677]; Cul4-RING E3 ubiquitin ligase complex [GO:0080008]	cell proliferation [GO:0008283]; embryo development ending in seed dormancy [GO:0009793]; floral organ formation [GO:0048449]; heterochromatin assembly [GO:0031507]; histone modification [GO:0016570]; leaf morphogenesis [GO:0009965]; pollen development [GO:0009555]; positive regulation of cell cycle [GO:0045787]; regulation of DNA replication [GO:0006275]; regulation of flower development [GO:000…
Ca_05145	A2Q573	Transmembrane protein, putative (Uncharacterized protein)	MTR_7g021620 MtrDRAFT_AC160516g6v2	Medicago truncatula (Barrel medic) (Medicago tribuloides)	integral component of membrane [GO:0016021]	integral component of membrane [GO:0016021]
Ca_05146	Q43087	Aspartate carbamoyltransferase 2, chloroplastic (EC 2.1.3.2) (Aspartate transcarbamylase 2) (ATCase 2)	PYRB2	Pisum sativum (Garden pea)	chloroplast [GO:0009507]; amino acid binding [GO:0016597]; aspartate carbamoyltransferase activity [GO:0004070]; 'de novo' pyrimidine nucleobase biosynthetic process [GO:0006207]; 'de novo' UMP biosynthetic process [GO:0044205]; cellular amino acid metabolic process [GO:0006520]	chloroplast [GO:0009507]	'de novo' pyrimidine nucleobase biosynthetic process [GO:0006207]; 'de novo' UMP biosynthetic process [GO:0044205]; cellular amino acid metabolic process [GO:0006520]	amino acid binding [GO:0016597]; aspartate carbamoyltransferase activity [GO:0004070]
Ca_05147	Q8IYT4	Katanin p60 ATPase-containing subunit A-like 2 (Katanin p60 subunit A-like 2) (EC 3.6.4.3) (p60 katanin-like 2)	KATNAL2	Homo sapiens (Human)	cytoplasm [GO:0005737]; microtubule [GO:0005874]; ATP binding [GO:0005524]; microtubule-severing ATPase activity [GO:0008568]; cytoplasmic microtubule organization [GO:0031122]; metabolic process [GO:0008152]; microtubule severing [GO:0051013]	cytoplasm [GO:0005737]; microtubule [GO:0005874]	cytoplasmic microtubule organization [GO:0031122]; metabolic process [GO:0008152]; microtubule severing [GO:0051013]	ATP binding [GO:0005524]; microtubule-severing ATPase activity [GO:0008568]
Ca_05148	Q9XG83	Gibberellin 2-beta-dioxygenase (EC 1.14.11.13) (GA 2-oxidase) (Gibberellin 2-beta-hydroxylase) (Gibberellin 2-oxidase)	GA2OX1	Phaseolus coccineus (Scarlet runner bean) (Phaseolus multiflorus)	gibberellin 2-beta-dioxygenase activity [GO:0045543]; iron ion binding [GO:0005506]; gibberellin biosynthetic process [GO:0009686]		gibberellin biosynthetic process [GO:0009686]	gibberellin 2-beta-dioxygenase activity [GO:0045543]; iron ion binding [GO:0005506]
Ca_05149	O74828	Pre-rRNA-processing protein esf1	esf1 SPBC1734.01c SPBC337.17c	Schizosaccharomyces pombe (strain 972 / ATCC 24843) (Fission yeast)	nucleolus [GO:0005730]; nucleus [GO:0005634]; RNA binding [GO:0003723]; rRNA processing [GO:0006364]	nucleolus [GO:0005730]; nucleus [GO:0005634]	rRNA processing [GO:0006364]	RNA binding [GO:0003723]
Ca_05150	P46279	DNA-directed RNA polymerase II subunit RPB7 (RNA polymerase II subunit B7)		Glycine max (Soybean) (Glycine hispida)	nucleus [GO:0005634]; DNA-directed RNA polymerase activity [GO:0003899]; nucleic acid binding [GO:0003676]; transcription, DNA-templated [GO:0006351]	nucleus [GO:0005634]	transcription, DNA-templated [GO:0006351]	DNA-directed RNA polymerase activity [GO:0003899]; nucleic acid binding [GO:0003676]
Ca_05151	O22584	40S ribosomal protein S14	RPS14	Lupinus luteus (European yellow lupin)	ribosome [GO:0005840]; structural constituent of ribosome [GO:0003735]; translation [GO:0006412]	ribosome [GO:0005840]	translation [GO:0006412]	structural constituent of ribosome [GO:0003735]
Ca_05152	G7JDZ6	Eukaryotic cytochrome b561 protein (Uncharacterized protein)	MTR_4g096780	Medicago truncatula (Barrel medic) (Medicago tribuloides)	integral component of membrane [GO:0016021]	integral component of membrane [GO:0016021]
Ca_05153	Q96WV0	Uncharacterized urease accessory protein ureG-like	SPCPB16A4.05c	Schizosaccharomyces pombe (strain 972 / ATCC 24843) (Fission yeast)	cytosol [GO:0005829]; nucleus [GO:0005634]; GTP binding [GO:0005525]; GTPase activity [GO:0003924]; nickel cation binding [GO:0016151]; urea metabolic process [GO:0019627]	cytosol [GO:0005829]; nucleus [GO:0005634]	urea metabolic process [GO:0019627]	GTPase activity [GO:0003924]; GTP binding [GO:0005525]; nickel cation binding [GO:0016151]
Ca_05154	Q9SV26	Pentatricopeptide repeat-containing protein At4g01030, mitochondrial	PCMP-H65 At4g01030 F3I3.50	Arabidopsis thaliana (Mouse-ear cress)	mitochondrion [GO:0005739]	mitochondrion [GO:0005739]
Ca_05155	Q5ZIH9	Coiled-coil domain-containing protein 174	CCDC174 RCJMB04_26a16	Gallus gallus (Chicken)
Ca_05156	Q9FL33	DNA replication licensing factor MCM3 (EC 3.6.4.12) (Minichromosome maintenance protein 3) (AtMCM3)	MCM3 At5g46280 MPL12.6	Arabidopsis thaliana (Mouse-ear cress)	MCM complex [GO:0042555]; THO complex [GO:0000347]; ATP binding [GO:0005524]; DNA binding [GO:0003677]; DNA helicase activity [GO:0003678]; cell cycle [GO:0007049]; DNA replication initiation [GO:0006270]; DNA unwinding involved in DNA replication [GO:0006268]	MCM complex [GO:0042555]; THO complex [GO:0000347]	cell cycle [GO:0007049]; DNA replication initiation [GO:0006270]; DNA unwinding involved in DNA replication [GO:0006268]	ATP binding [GO:0005524]; DNA binding [GO:0003677]; DNA helicase activity [GO:0003678]
Ca_05157	P52410	3-oxoacyl-[acyl-carrier-protein] synthase I, chloroplastic (EC 2.3.1.41) (Beta-ketoacyl-ACP synthase I) (KAS I)	KAS1 At5g46290 MPL12.7	Arabidopsis thaliana (Mouse-ear cress)	chloroplast stroma [GO:0009570]; 3-oxoacyl-[acyl-carrier-protein] synthase activity [GO:0004315]; fatty acid biosynthetic process [GO:0006633]	chloroplast stroma [GO:0009570]	fatty acid biosynthetic process [GO:0006633]	3-oxoacyl-[acyl-carrier-protein] synthase activity [GO:0004315]
Ca_05158	Q9ASX9	Transcription factor bHLH144 (Basic helix-loop-helix protein 144) (AtbHLH144) (bHLH 144) (Transcription factor EN 130) (bHLH transcription factor bHLH144)	BHLH144 EN130 At1g29950 F1N18.24 T1P2.2	Arabidopsis thaliana (Mouse-ear cress)	nucleus [GO:0005634]; DNA binding [GO:0003677]; sequence-specific DNA binding transcription factor activity [GO:0003700]; regulation of transcription, DNA-templated [GO:0006355]; transcription, DNA-templated [GO:0006351]	nucleus [GO:0005634]	regulation of transcription, DNA-templated [GO:0006355]; transcription, DNA-templated [GO:0006351]	DNA binding [GO:0003677]; sequence-specific DNA binding transcription factor activity [GO:0003700]
Ca_05159	G7JDY4	Plant/F17J16-140 protein (Uncharacterized protein)	MTR_4g096650	Medicago truncatula (Barrel medic) (Medicago tribuloides)
Ca_05160	P22242	Desiccation-related protein PCC13-62		Craterostigma plantagineum (Blue gem) (Torenia plantagineum)
Ca_05161	Q94G86	Glucan endo-1,3-beta-D-glucosidase (EC 3.2.1.39) (Major pollen allergen Ole e 9) (allergen Ole e 9)	OLE9	Olea europaea (Common olive)	extracellular region [GO:0005576]; glucan endo-1,3-beta-D-glucosidase activity [GO:0042973]; carbohydrate metabolic process [GO:0005975]	extracellular region [GO:0005576]	carbohydrate metabolic process [GO:0005975]	glucan endo-1,3-beta-D-glucosidase activity [GO:0042973]
Ca_05162	O64702	High mobility group B protein 14 (Nucleosome/chromatin assembly factor group D 14)	HMGB14 NFD14 At2g34450 F13P17.25	Arabidopsis thaliana (Mouse-ear cress)	nucleus [GO:0005634]; DNA binding [GO:0003677]; sequence-specific DNA binding transcription factor activity [GO:0003700]; regulation of transcription, DNA-templated [GO:0006355]	nucleus [GO:0005634]	regulation of transcription, DNA-templated [GO:0006355]	DNA binding [GO:0003677]; sequence-specific DNA binding transcription factor activity [GO:0003700]
Ca_05163	P51373	Uncharacterized protein ycf23	ycf23	Porphyra purpurea (Red seaweed) (Ulva purpurea)	chloroplast [GO:0009507]; catalytic activity [GO:0003824]	chloroplast [GO:0009507]		catalytic activity [GO:0003824]
Ca_05164	O64702	High mobility group B protein 14 (Nucleosome/chromatin assembly factor group D 14)	HMGB14 NFD14 At2g34450 F13P17.25	Arabidopsis thaliana (Mouse-ear cress)	nucleus [GO:0005634]; DNA binding [GO:0003677]; sequence-specific DNA binding transcription factor activity [GO:0003700]; regulation of transcription, DNA-templated [GO:0006355]	nucleus [GO:0005634]	regulation of transcription, DNA-templated [GO:0006355]	DNA binding [GO:0003677]; sequence-specific DNA binding transcription factor activity [GO:0003700]
Ca_05165	Q9M445	Putative uncharacterized protein (Fragment)		Cicer arietinum (Chickpea) (Garbanzo)
Ca_05166	Q9FL28	LRR receptor-like serine/threonine-protein kinase FLS2 (EC 2.7.11.1) (Protein FLAGELLIN-SENSING 2) (Protein FLAGELLIN-SENSITIVE 2)	FLS2 At5g46330 MPL12.13 MPL12.8	Arabidopsis thaliana (Mouse-ear cress)	endosome [GO:0005768]; endosome membrane [GO:0010008]; integral component of membrane [GO:0016021]; membrane [GO:0016020]; plasma membrane [GO:0005886]; plasmodesma [GO:0009506]; ATP binding [GO:0005524]; peptide receptor activity [GO:0001653]; transmembrane receptor protein serine/threonine kinase activity [GO:0004675]; ubiquitin protein ligase binding [GO:0031625]; defense response by callose d…	endosome [GO:0005768]; endosome membrane [GO:0010008]; integral component of membrane [GO:0016021]; membrane [GO:0016020]; plasma membrane [GO:0005886]; plasmodesma [GO:0009506]	defense response by callose deposition in cell wall [GO:0052544]; defense response to bacterium [GO:0042742]; detection of bacterium [GO:0016045]; hormone-mediated signaling pathway [GO:0009755]; protein autophosphorylation [GO:0046777]; receptor-mediated endocytosis [GO:0006898]; regulation of anion channel activity [GO:0010359]; transmembrane receptor protein serine/threonine kinase signaling p…	ATP binding [GO:0005524]; peptide receptor activity [GO:0001653]; transmembrane receptor protein serine/threonine kinase activity [GO:0004675]; ubiquitin protein ligase binding [GO:0031625]
Ca_05167	P27490	Chlorophyll a-b binding protein 8, chloroplastic (LHCII type I CAB-8)	CAB8 LHCB1	Pisum sativum (Garden pea)	chloroplast thylakoid membrane [GO:0009535]; integral component of membrane [GO:0016021]; photosystem I [GO:0009522]; photosystem II [GO:0009523]; chlorophyll binding [GO:0016168]; metal ion binding [GO:0046872]; photosynthesis, light harvesting [GO:0009765]; protein-chromophore linkage [GO:0018298]	chloroplast thylakoid membrane [GO:0009535]; integral component of membrane [GO:0016021]; photosystem I [GO:0009522]; photosystem II [GO:0009523]	photosynthesis, light harvesting [GO:0009765]; protein-chromophore linkage [GO:0018298]	chlorophyll binding [GO:0016168]; metal ion binding [GO:0046872]
Ca_05168	Q5R628	U6 snRNA-associated Sm-like protein LSm5	LSM5	Pongo abelii (Sumatran orangutan) (Pongo pygmaeus abelii)	spliceosomal complex [GO:0005681]; RNA binding [GO:0003723]; mRNA processing [GO:0006397]; RNA splicing [GO:0008380]	spliceosomal complex [GO:0005681]	mRNA processing [GO:0006397]; RNA splicing [GO:0008380]	RNA binding [GO:0003723]
Ca_05169	Q0WVX5	Probable starch synthase 4, chloroplastic/amyloplastic (AtSS4) (EC 2.4.1.21) (Soluble starch synthase IV)	SS4 At4g18240 T9A21.90	Arabidopsis thaliana (Mouse-ear cress)	amyloplast [GO:0009501]; chloroplast [GO:0009507]; starch synthase activity [GO:0009011]; starch biosynthetic process [GO:0019252]; starch metabolic process [GO:0005982]	amyloplast [GO:0009501]; chloroplast [GO:0009507]	starch biosynthetic process [GO:0019252]; starch metabolic process [GO:0005982]	starch synthase activity [GO:0009011]
Ca_05170	Q94G86	Glucan endo-1,3-beta-D-glucosidase (EC 3.2.1.39) (Major pollen allergen Ole e 9) (allergen Ole e 9)	OLE9	Olea europaea (Common olive)	extracellular region [GO:0005576]; glucan endo-1,3-beta-D-glucosidase activity [GO:0042973]; carbohydrate metabolic process [GO:0005975]	extracellular region [GO:0005576]	carbohydrate metabolic process [GO:0005975]	glucan endo-1,3-beta-D-glucosidase activity [GO:0042973]
Ca_05171	Q96PB1	CAS1 domain-containing protein 1	CASD1 C7orf12 Nbla04196	Homo sapiens (Human)	integral component of membrane [GO:0016021]	integral component of membrane [GO:0016021]
Ca_05172	Q38820	Mitochondrial import inner membrane translocase subunit TIM23-2	TIM23-2 At1g72750 F28P22.6	Arabidopsis thaliana (Mouse-ear cress)	integral component of membrane [GO:0016021]; membrane [GO:0016020]; mitochondrial inner membrane [GO:0005743]; mitochondrial inner membrane presequence translocase complex [GO:0005744]; mitochondrion [GO:0005739]; P-P-bond-hydrolysis-driven protein transmembrane transporter activity [GO:0015450]; intracellular protein transport [GO:0006886]	integral component of membrane [GO:0016021]; membrane [GO:0016020]; mitochondrial inner membrane [GO:0005743]; mitochondrial inner membrane presequence translocase complex [GO:0005744]; mitochondrion [GO:0005739]	intracellular protein transport [GO:0006886]	P-P-bond-hydrolysis-driven protein transmembrane transporter activity [GO:0015450]
Ca_05173	Q8VWJ2	Probable WRKY transcription factor 28 (WRKY DNA-binding protein 28)	WRKY28 At4g18170 F15J5.1 T9A21.10	Arabidopsis thaliana (Mouse-ear cress)	nucleus [GO:0005634]; sequence-specific DNA binding [GO:0043565]; sequence-specific DNA binding transcription factor activity [GO:0003700]; transcription, DNA-templated [GO:0006351]	nucleus [GO:0005634]	transcription, DNA-templated [GO:0006351]	sequence-specific DNA binding [GO:0043565]; sequence-specific DNA binding transcription factor activity [GO:0003700]
Ca_05174	Q9SVV6	Two-pore potassium channel 3 (AtTPK3) (Calcium-activated outward-rectifying potassium channel 6) (AtKCO6)	TPK3 KCO6 At4g18160 F15J5.130	Arabidopsis thaliana (Mouse-ear cress)	chloroplast thylakoid membrane [GO:0009535]; integral component of plasma membrane [GO:0005887]; plant-type vacuole membrane [GO:0009705]; metal ion binding [GO:0046872]; potassium ion leak channel activity [GO:0022841]; potassium ion transmembrane transport [GO:0071805]; stabilization of membrane potential [GO:0030322]	chloroplast thylakoid membrane [GO:0009535]; integral component of plasma membrane [GO:0005887]; plant-type vacuole membrane [GO:0009705]	potassium ion transmembrane transport [GO:0071805]; stabilization of membrane potential [GO:0030322]	metal ion binding [GO:0046872]; potassium ion leak channel activity [GO:0022841]
Ca_05175	P56812	Programmed cell death protein 5 (TF-1 cell apoptosis-related protein 19) (Protein TFAR19)	Pdcd5 Tfar19	Mus musculus (Mouse)	cytoplasm [GO:0005737]; extracellular exosome [GO:0070062]; nucleus [GO:0005634]; acetyltransferase activator activity [GO:0010698]; DNA binding [GO:0003677]; heparin binding [GO:0008201]; cellular response to transforming growth factor beta stimulus [GO:0071560]; negative regulation of cell proliferation [GO:0008285]; negative regulation of chaperone-mediated protein folding [GO:1903645]; positi…	cytoplasm [GO:0005737]; extracellular exosome [GO:0070062]; nucleus [GO:0005634]	cellular response to transforming growth factor beta stimulus [GO:0071560]; negative regulation of cell proliferation [GO:0008285]; negative regulation of chaperone-mediated protein folding [GO:1903645]; positive regulation of cysteine-type endopeptidase activity involved in apoptotic process [GO:0043280]; positive regulation of gene expression [GO:0010628]; positive regulation of protein import …	acetyltransferase activator activity [GO:0010698]; DNA binding [GO:0003677]; heparin binding [GO:0008201]
Ca_05176	K7KPW4	Uncharacterized protein		Glycine max (Soybean) (Glycine hispida)	methyltransferase activity [GO:0008168]			methyltransferase activity [GO:0008168]
Ca_05177	I3SUM0	Uncharacterized protein		Medicago truncatula (Barrel medic) (Medicago tribuloides)
Ca_05178	Q9C5Q8	Small RNA 2'-O-methyltransferase (EC 2.1.1.n8) (Protein CORYMBOSA 2) (Protein HUA ENHANCER 1) (S-adenosylmethionine-dependent RNA methyltransferase HEN1)	HEN1 CRM2 At4g20910 T13K14.70	Arabidopsis thaliana (Mouse-ear cress)	cytoplasm [GO:0005737]; nucleus [GO:0005634]; metal ion binding [GO:0046872]; O-methyltransferase activity [GO:0008171]; RNA binding [GO:0003723]; RNA methyltransferase activity [GO:0008173]; leaf proximal/distal pattern formation [GO:0010589]; leaf vascular tissue pattern formation [GO:0010305]; mRNA cleavage involved in gene silencing by miRNA [GO:0035279]; production of miRNAs involved in gene…	cytoplasm [GO:0005737]; nucleus [GO:0005634]	leaf proximal/distal pattern formation [GO:0010589]; leaf vascular tissue pattern formation [GO:0010305]; mRNA cleavage involved in gene silencing by miRNA [GO:0035279]; production of miRNAs involved in gene silencing by miRNA [GO:0035196]; production of siRNA involved in RNA interference [GO:0030422]; regulation of flower development [GO:0009909]; specification of floral organ identity [GO:00100…	metal ion binding [GO:0046872]; O-methyltransferase activity [GO:0008171]; RNA binding [GO:0003723]; RNA methyltransferase activity [GO:0008173]
Ca_05179	Q9C5Q8	Small RNA 2'-O-methyltransferase (EC 2.1.1.n8) (Protein CORYMBOSA 2) (Protein HUA ENHANCER 1) (S-adenosylmethionine-dependent RNA methyltransferase HEN1)	HEN1 CRM2 At4g20910 T13K14.70	Arabidopsis thaliana (Mouse-ear cress)	cytoplasm [GO:0005737]; nucleus [GO:0005634]; metal ion binding [GO:0046872]; O-methyltransferase activity [GO:0008171]; RNA binding [GO:0003723]; RNA methyltransferase activity [GO:0008173]; leaf proximal/distal pattern formation [GO:0010589]; leaf vascular tissue pattern formation [GO:0010305]; mRNA cleavage involved in gene silencing by miRNA [GO:0035279]; production of miRNAs involved in gene…	cytoplasm [GO:0005737]; nucleus [GO:0005634]	leaf proximal/distal pattern formation [GO:0010589]; leaf vascular tissue pattern formation [GO:0010305]; mRNA cleavage involved in gene silencing by miRNA [GO:0035279]; production of miRNAs involved in gene silencing by miRNA [GO:0035196]; production of siRNA involved in RNA interference [GO:0030422]; regulation of flower development [GO:0009909]; specification of floral organ identity [GO:00100…	metal ion binding [GO:0046872]; O-methyltransferase activity [GO:0008171]; RNA binding [GO:0003723]; RNA methyltransferase activity [GO:0008173]
Ca_05180	O64583	Probable protein phosphatase 2C 28 (AtPP2C28) (EC 3.1.3.16)	At2g34740 T29F13.5	Arabidopsis thaliana (Mouse-ear cress)	metal ion binding [GO:0046872]; phosphoprotein phosphatase activity [GO:0004721]			metal ion binding [GO:0046872]; phosphoprotein phosphatase activity [GO:0004721]
Ca_05181	Q7XA39	Putative disease resistance protein RGA4 (RGA4-blb)	RGA4 177O13.34 CB3A14.8	Solanum bulbocastanum (Wild potato)	ADP binding [GO:0043531]; ATP binding [GO:0005524]; defense response [GO:0006952]		defense response [GO:0006952]	ADP binding [GO:0043531]; ATP binding [GO:0005524]
Ca_05182	Q54C64	Probable N-acetylglucosaminyl-phosphatidylinositol de-N-acetylase (EC 3.5.1.89) (Phosphatidylinositol-glycan biosynthesis class L protein) (PIG-L)	pigl DDB_G0293136	Dictyostelium discoideum (Slime mold)	endoplasmic reticulum membrane [GO:0005789]; N-acetylglucosaminylphosphatidylinositol deacetylase activity [GO:0000225]; GPI anchor biosynthetic process [GO:0006506]	endoplasmic reticulum membrane [GO:0005789]	GPI anchor biosynthetic process [GO:0006506]	N-acetylglucosaminylphosphatidylinositol deacetylase activity [GO:0000225]
Ca_05183	P18025	Tubulin beta-1 chain (Beta-1-tubulin)	TUBB1 TUB1	Zea mays (Maize)	cytoplasm [GO:0005737]; microtubule [GO:0005874]; GTP binding [GO:0005525]; GTPase activity [GO:0003924]; structural constituent of cytoskeleton [GO:0005200]; microtubule-based process [GO:0007017]; protein polymerization [GO:0051258]	cytoplasm [GO:0005737]; microtubule [GO:0005874]	microtubule-based process [GO:0007017]; protein polymerization [GO:0051258]	GTPase activity [GO:0003924]; GTP binding [GO:0005525]; structural constituent of cytoskeleton [GO:0005200]
Ca_05184	Q9SUC5	Fatty acid 2-hydroxylase 2 (AtFAH2) (EC 1.-.-.-)	FAH2 At4g20870 T13K14.30	Arabidopsis thaliana (Mouse-ear cress)	endoplasmic reticulum [GO:0005783]; endoplasmic reticulum membrane [GO:0005789]; integral component of membrane [GO:0016021]; iron ion binding [GO:0005506]; oxidoreductase activity [GO:0016491]; fatty acid biosynthetic process [GO:0006633]; fatty acid metabolic process [GO:0006631]	endoplasmic reticulum [GO:0005783]; endoplasmic reticulum membrane [GO:0005789]; integral component of membrane [GO:0016021]	fatty acid biosynthetic process [GO:0006633]; fatty acid metabolic process [GO:0006631]	iron ion binding [GO:0005506]; oxidoreductase activity [GO:0016491]
Ca_05185	Q8GTB6	Tetrahydrocannabinolic acid synthase (THCAS) (EC 1.21.3.7) (Delta(1)-tetrahydrocannabinolic acid synthase) (THCA synthase)		Cannabis sativa (Hemp) (Marijuana)	apoplast [GO:0048046]; flavin adenine dinucleotide binding [GO:0050660]; UDP-N-acetylmuramate dehydrogenase activity [GO:0008762]	apoplast [GO:0048046]		flavin adenine dinucleotide binding [GO:0050660]; UDP-N-acetylmuramate dehydrogenase activity [GO:0008762]
Ca_05186	Q8GTB6	Tetrahydrocannabinolic acid synthase (THCAS) (EC 1.21.3.7) (Delta(1)-tetrahydrocannabinolic acid synthase) (THCA synthase)		Cannabis sativa (Hemp) (Marijuana)	apoplast [GO:0048046]; flavin adenine dinucleotide binding [GO:0050660]; UDP-N-acetylmuramate dehydrogenase activity [GO:0008762]	apoplast [GO:0048046]		flavin adenine dinucleotide binding [GO:0050660]; UDP-N-acetylmuramate dehydrogenase activity [GO:0008762]
Ca_05187	Q9SVG4	Reticuline oxidase-like protein (EC 1.21.-.-)	At4g20830 F21C20.180	Arabidopsis thaliana (Mouse-ear cress)	anchored component of membrane [GO:0031225]; apoplast [GO:0048046]; cytosol [GO:0005829]; mitochondrion [GO:0005739]; plant-type cell wall [GO:0009505]; plasma membrane [GO:0005886]; plasmodesma [GO:0009506]; vacuole [GO:0005773]; flavin adenine dinucleotide binding [GO:0050660]; UDP-N-acetylmuramate dehydrogenase activity [GO:0008762]; response to oxidative stress [GO:0006979]	anchored component of membrane [GO:0031225]; apoplast [GO:0048046]; cytosol [GO:0005829]; mitochondrion [GO:0005739]; plant-type cell wall [GO:0009505]; plasma membrane [GO:0005886]; plasmodesma [GO:0009506]; vacuole [GO:0005773]	response to oxidative stress [GO:0006979]	flavin adenine dinucleotide binding [GO:0050660]; UDP-N-acetylmuramate dehydrogenase activity [GO:0008762]
Ca_05188	Q9SVG4	Reticuline oxidase-like protein (EC 1.21.-.-)	At4g20830 F21C20.180	Arabidopsis thaliana (Mouse-ear cress)	anchored component of membrane [GO:0031225]; apoplast [GO:0048046]; cytosol [GO:0005829]; mitochondrion [GO:0005739]; plant-type cell wall [GO:0009505]; plasma membrane [GO:0005886]; plasmodesma [GO:0009506]; vacuole [GO:0005773]; flavin adenine dinucleotide binding [GO:0050660]; UDP-N-acetylmuramate dehydrogenase activity [GO:0008762]; response to oxidative stress [GO:0006979]	anchored component of membrane [GO:0031225]; apoplast [GO:0048046]; cytosol [GO:0005829]; mitochondrion [GO:0005739]; plant-type cell wall [GO:0009505]; plasma membrane [GO:0005886]; plasmodesma [GO:0009506]; vacuole [GO:0005773]	response to oxidative stress [GO:0006979]	flavin adenine dinucleotide binding [GO:0050660]; UDP-N-acetylmuramate dehydrogenase activity [GO:0008762]
Ca_05189	Q9SVG4	Reticuline oxidase-like protein (EC 1.21.-.-)	At4g20830 F21C20.180	Arabidopsis thaliana (Mouse-ear cress)	anchored component of membrane [GO:0031225]; apoplast [GO:0048046]; cytosol [GO:0005829]; mitochondrion [GO:0005739]; plant-type cell wall [GO:0009505]; plasma membrane [GO:0005886]; plasmodesma [GO:0009506]; vacuole [GO:0005773]; flavin adenine dinucleotide binding [GO:0050660]; UDP-N-acetylmuramate dehydrogenase activity [GO:0008762]; response to oxidative stress [GO:0006979]	anchored component of membrane [GO:0031225]; apoplast [GO:0048046]; cytosol [GO:0005829]; mitochondrion [GO:0005739]; plant-type cell wall [GO:0009505]; plasma membrane [GO:0005886]; plasmodesma [GO:0009506]; vacuole [GO:0005773]	response to oxidative stress [GO:0006979]	flavin adenine dinucleotide binding [GO:0050660]; UDP-N-acetylmuramate dehydrogenase activity [GO:0008762]
Ca_05190	Q84K34	E3 ubiquitin-protein ligase SINA-like 10 (EC 6.3.2.-) (Seven in absentia-like protein 10)	At5g37930 K18L3.13	Arabidopsis thaliana (Mouse-ear cress)	nucleus [GO:0005634]; ligase activity [GO:0016874]; ubiquitin-protein transferase activity [GO:0004842]; zinc ion binding [GO:0008270]; multicellular organismal development [GO:0007275]; ubiquitin-dependent protein catabolic process [GO:0006511]	nucleus [GO:0005634]	multicellular organismal development [GO:0007275]; ubiquitin-dependent protein catabolic process [GO:0006511]	ligase activity [GO:0016874]; ubiquitin-protein transferase activity [GO:0004842]; zinc ion binding [GO:0008270]
Ca_05191	Q3T0X9	DNA polymerase delta subunit 4 (DNA polymerase delta subunit p12)	POLD4	Bos taurus (Bovine)	nucleus [GO:0005634]; DNA-directed DNA polymerase activity [GO:0003887]; DNA biosynthetic process [GO:0071897]; DNA replication [GO:0006260]; positive regulation of endothelial cell proliferation [GO:0001938]	nucleus [GO:0005634]	DNA biosynthetic process [GO:0071897]; DNA replication [GO:0006260]; positive regulation of endothelial cell proliferation [GO:0001938]	DNA-directed DNA polymerase activity [GO:0003887]
Ca_05192	Q9ZTA3	Probable 2-oxoglutarate-dependent dioxygenase AOP1 (EC 1.14.11.-)	AOP1 AOP1.1 At4g03070 T4I9.5	Arabidopsis thaliana (Mouse-ear cress)	membrane [GO:0016020]; metal ion binding [GO:0046872]; oxidoreductase activity, acting on paired donors, with incorporation or reduction of molecular oxygen, 2-oxoglutarate as one donor, and incorporation of one atom each of oxygen into both donors [GO:0016706]	membrane [GO:0016020]		metal ion binding [GO:0046872]; oxidoreductase activity, acting on paired donors, with incorporation or reduction of molecular oxygen, 2-oxoglutarate as one donor, and incorporation of one atom each of oxygen into both donors [GO:0016706]
Ca_05193	O65405	Cysteine-rich receptor-like protein kinase 28 (Cysteine-rich RLK28) (EC 2.7.11.-)	CRK28 At4g21400 F18E5.20 T6K22.130	Arabidopsis thaliana (Mouse-ear cress)	integral component of membrane [GO:0016021]; ATP binding [GO:0005524]; protein serine/threonine kinase activity [GO:0004674]	integral component of membrane [GO:0016021]		ATP binding [GO:0005524]; protein serine/threonine kinase activity [GO:0004674]
Ca_05194	Q5PP70	Alpha N-terminal protein methyltransferase 1 (EC 2.1.1.244) (X-Pro-Lys N-terminal protein methyltransferase 1) (NTM1)	At5g44450 MFC16.11	Arabidopsis thaliana (Mouse-ear cress)	methyltransferase activity [GO:0008168]; N-terminal protein amino acid methylation [GO:0006480]		N-terminal protein amino acid methylation [GO:0006480]	methyltransferase activity [GO:0008168]
Ca_05195	P58822	Polygalacturonase inhibitor 2 (Polygalacturonase-inhibiting protein 2) (PGIP-2)	PGIP2	Phaseolus vulgaris (Kidney bean) (French bean)	cell wall [GO:0005618]; extracellular region [GO:0005576]; membrane [GO:0016020]; defense response [GO:0006952]	cell wall [GO:0005618]; extracellular region [GO:0005576]; membrane [GO:0016020]	defense response [GO:0006952]
Ca_05196	P58822	Polygalacturonase inhibitor 2 (Polygalacturonase-inhibiting protein 2) (PGIP-2)	PGIP2	Phaseolus vulgaris (Kidney bean) (French bean)	cell wall [GO:0005618]; extracellular region [GO:0005576]; membrane [GO:0016020]; defense response [GO:0006952]	cell wall [GO:0005618]; extracellular region [GO:0005576]; membrane [GO:0016020]	defense response [GO:0006952]
Ca_05197	Q94G86	Glucan endo-1,3-beta-D-glucosidase (EC 3.2.1.39) (Major pollen allergen Ole e 9) (allergen Ole e 9)	OLE9	Olea europaea (Common olive)	extracellular region [GO:0005576]; glucan endo-1,3-beta-D-glucosidase activity [GO:0042973]; carbohydrate metabolic process [GO:0005975]	extracellular region [GO:0005576]	carbohydrate metabolic process [GO:0005975]	glucan endo-1,3-beta-D-glucosidase activity [GO:0042973]
Ca_05198	Q94G86	Glucan endo-1,3-beta-D-glucosidase (EC 3.2.1.39) (Major pollen allergen Ole e 9) (allergen Ole e 9)	OLE9	Olea europaea (Common olive)	extracellular region [GO:0005576]; glucan endo-1,3-beta-D-glucosidase activity [GO:0042973]; carbohydrate metabolic process [GO:0005975]	extracellular region [GO:0005576]	carbohydrate metabolic process [GO:0005975]	glucan endo-1,3-beta-D-glucosidase activity [GO:0042973]
Ca_05199	Q05006	Cell division control protein 2 homolog 2 (EC 2.7.11.22)	CDC2B	Medicago sativa (Alfalfa)	ATP binding [GO:0005524]; cyclin-dependent protein serine/threonine kinase activity [GO:0004693]; cell division [GO:0051301]; mitotic nuclear division [GO:0007067]		cell division [GO:0051301]; mitotic nuclear division [GO:0007067]	ATP binding [GO:0005524]; cyclin-dependent protein serine/threonine kinase activity [GO:0004693]
Ca_05200	G8A1D6	Putative uncharacterized protein	MTR_119s0026	Medicago truncatula (Barrel medic) (Medicago tribuloides)
Ca_05201	G8A1D8	DUF1644 family protein (Uncharacterized protein)	MTR_4g094420 MTR_072s1002 MTR_119s0028	Medicago truncatula (Barrel medic) (Medicago tribuloides)
Ca_05202	A6P6V9	Cannabidiolic acid synthase (EC 1.21.3.8) (CBDA synthase.)	CBDAS	Cannabis sativa (Hemp) (Marijuana)	apoplast [GO:0048046]; flavin adenine dinucleotide binding [GO:0050660]; UDP-N-acetylmuramate dehydrogenase activity [GO:0008762]	apoplast [GO:0048046]		flavin adenine dinucleotide binding [GO:0050660]; UDP-N-acetylmuramate dehydrogenase activity [GO:0008762]
Ca_05203	Q39008	Mitogen-activated protein kinase kinase kinase 1 (ARAKIN) (AtMEKK1) (MAP kinase kinase kinase 1) (EC 2.7.11.25)	MEKK1 At4g08500 T15F16.5	Arabidopsis thaliana (Mouse-ear cress)	nucleus [GO:0005634]; ATP binding [GO:0005524]; DNA binding [GO:0003677]; kinase binding [GO:0019900]; MAP kinase kinase kinase activity [GO:0004709]; protein serine/threonine kinase activity [GO:0004674]; activation of MAPKK activity [GO:0000186]; innate immune response [GO:0045087]; MAPK cascade [GO:0000165]; protein autophosphorylation [GO:0046777]; response to cold [GO:0009409]; response to L…	nucleus [GO:0005634]	activation of MAPKK activity [GO:0000186]; innate immune response [GO:0045087]; MAPK cascade [GO:0000165]; protein autophosphorylation [GO:0046777]; response to cold [GO:0009409]; response to L-glutamate [GO:1902065]; response to osmotic stress [GO:0006970]; response to salt stress [GO:0009651]; response to wounding [GO:0009611]; root meristem growth [GO:0010449]; root system development [GO:0022…	ATP binding [GO:0005524]; DNA binding [GO:0003677]; kinase binding [GO:0019900]; MAP kinase kinase kinase activity [GO:0004709]; protein serine/threonine kinase activity [GO:0004674]
Ca_05204	Q9C9F0	Probable WRKY transcription factor 9 (WRKY DNA-binding protein 9)	WRKY9 At1g68150 T22E19.22	Arabidopsis thaliana (Mouse-ear cress)	nucleus [GO:0005634]; sequence-specific DNA binding [GO:0043565]; sequence-specific DNA binding transcription factor activity [GO:0003700]; transcription regulatory region DNA binding [GO:0044212]; transcription, DNA-templated [GO:0006351]	nucleus [GO:0005634]	transcription, DNA-templated [GO:0006351]	sequence-specific DNA binding [GO:0043565]; sequence-specific DNA binding transcription factor activity [GO:0003700]; transcription regulatory region DNA binding [GO:0044212]
Ca_05205	Q94G86	Glucan endo-1,3-beta-D-glucosidase (EC 3.2.1.39) (Major pollen allergen Ole e 9) (allergen Ole e 9)	OLE9	Olea europaea (Common olive)	extracellular region [GO:0005576]; glucan endo-1,3-beta-D-glucosidase activity [GO:0042973]; carbohydrate metabolic process [GO:0005975]	extracellular region [GO:0005576]	carbohydrate metabolic process [GO:0005975]	glucan endo-1,3-beta-D-glucosidase activity [GO:0042973]
Ca_08503	P04146	Copia protein (Gag-int-pol protein) [Cleaved into: Copia VLP protein; Copia protease (EC 3.4.23.-)]	GIP COPIA	Drosophila melanogaster (Fruit fly)	aspartic-type endopeptidase activity [GO:0004190]; ATP binding [GO:0005524]; nucleic acid binding [GO:0003676]; zinc ion binding [GO:0008270]; DNA integration [GO:0015074]		DNA integration [GO:0015074]	aspartic-type endopeptidase activity [GO:0004190]; ATP binding [GO:0005524]; nucleic acid binding [GO:0003676]; zinc ion binding [GO:0008270]
Ca_08504	Q945B6	Probable 2-oxoglutarate-dependent dioxygenase AOP1.2 (EC 1.14.11.-)	AOP1.2	Arabidopsis thaliana (Mouse-ear cress)	metal ion binding [GO:0046872]; oxidoreductase activity, acting on paired donors, with incorporation or reduction of molecular oxygen, 2-oxoglutarate as one donor, and incorporation of one atom each of oxygen into both donors [GO:0016706]			metal ion binding [GO:0046872]; oxidoreductase activity, acting on paired donors, with incorporation or reduction of molecular oxygen, 2-oxoglutarate as one donor, and incorporation of one atom each of oxygen into both donors [GO:0016706]
Ca_08505	Q6NMK1	Glucuronoxylan 4-O-methyltransferase 1 (EC 2.1.1.112)	GXM1 At1g09610 F14J9.26 F14J9.29	Arabidopsis thaliana (Mouse-ear cress)	Golgi apparatus [GO:0005794]; Golgi membrane [GO:0000139]; integral component of membrane [GO:0016021]; glucuronoxylan 4-O-methyltransferase activity [GO:0030775]; xylan metabolic process [GO:0045491]	Golgi apparatus [GO:0005794]; Golgi membrane [GO:0000139]; integral component of membrane [GO:0016021]	xylan metabolic process [GO:0045491]	glucuronoxylan 4-O-methyltransferase activity [GO:0030775]
Ca_08506	Q9S840	Squamosa promoter-binding-like protein 2	SPL2 At5g43270 MNL12.9	Arabidopsis thaliana (Mouse-ear cress)	nucleus [GO:0005634]; metal ion binding [GO:0046872]; sequence-specific DNA binding transcription factor activity [GO:0003700]; transcription regulatory region DNA binding [GO:0044212]; anther development [GO:0048653]; regulation of timing of transition from vegetative to reproductive phase [GO:0048510]; regulation of transcription, DNA-templated [GO:0006355]; transcription, DNA-templated [GO:000…	nucleus [GO:0005634]	anther development [GO:0048653]; regulation of timing of transition from vegetative to reproductive phase [GO:0048510]; regulation of transcription, DNA-templated [GO:0006355]; transcription, DNA-templated [GO:0006351]	metal ion binding [GO:0046872]; sequence-specific DNA binding transcription factor activity [GO:0003700]; transcription regulatory region DNA binding [GO:0044212]
Ca_08507	Q54ED4	Glutamate-rich WD repeat-containing protein 1	grwd1 DDB_G0291566	Dictyostelium discoideum (Slime mold)	nucleolus [GO:0005730]	nucleolus [GO:0005730]
Ca_08508	Q6TAW2	Stress-associated endoplasmic reticulum protein 2 (Ribosome-associated membrane protein RAMP4-2)	Serp2	Mus musculus (Mouse)	endoplasmic reticulum membrane [GO:0005789]; integral component of membrane [GO:0016021]; protein transport [GO:0015031]	endoplasmic reticulum membrane [GO:0005789]; integral component of membrane [GO:0016021]	protein transport [GO:0015031]
Ca_08509	Q9C5U1	Histidine kinase 3 (EC 2.7.13.3) (Arabidopsis histidine kinase 3) (AtHK3) (Protein AUTHENTIC HIS-KINASE 3) (Protein ORESARA 12)	AHK3 ORE12 At1g27320 F17L21.11	Arabidopsis thaliana (Mouse-ear cress)	endoplasmic reticulum [GO:0005783]; endoplasmic reticulum membrane [GO:0005789]; integral component of membrane [GO:0016021]; plasma membrane [GO:0005886]; cytokinin receptor activity [GO:0009884]; histidine phosphotransfer kinase activity [GO:0009927]; phosphorelay response regulator activity [GO:0000156]; phosphorelay sensor kinase activity [GO:0000155]; protein histidine kinase activity [GO:00…	endoplasmic reticulum [GO:0005783]; endoplasmic reticulum membrane [GO:0005789]; integral component of membrane [GO:0016021]; plasma membrane [GO:0005886]	cellular response to abscisic acid stimulus [GO:0071215]; cellular response to cold [GO:0070417]; cellular response to phosphate starvation [GO:0016036]; cellular response to sucrose stimulus [GO:0071329]; cytokinin-activated signaling pathway [GO:0009736]; defense response to bacterium [GO:0042742]; leaf senescence [GO:0010150]; negative regulation of ethylene-activated signaling pathway [GO:001…	cytokinin receptor activity [GO:0009884]; histidine phosphotransfer kinase activity [GO:0009927]; phosphorelay response regulator activity [GO:0000156]; phosphorelay sensor kinase activity [GO:0000155]; protein histidine kinase activity [GO:0004673]; protein histidine kinase binding [GO:0043424]
Ca_08510	Q9C7F5	Nuclear transport factor 2 (NTF-2)	NTF2 At1g27970 F13K9.26	Arabidopsis thaliana (Mouse-ear cress)	cytoplasm [GO:0005737]; protein transport [GO:0015031]	cytoplasm [GO:0005737]	protein transport [GO:0015031]
Ca_08511	Q9FYG2	Calmodulin-binding transcription activator 4 (Ethylene-induced calmodulin-binding protein 4) (AtFIN21) (EICBP4) (Ethylene-induced calmodulin-binding protein d) (EICBP.d) (Signal-responsive protein 5)	CMTA4 SR5 At1g67310 F1N21.13	Arabidopsis thaliana (Mouse-ear cress)	cytosol [GO:0005829]; nucleus [GO:0005634]; DNA binding [GO:0003677]; regulation of transcription, DNA-templated [GO:0006355]; transcription, DNA-templated [GO:0006351]	cytosol [GO:0005829]; nucleus [GO:0005634]	regulation of transcription, DNA-templated [GO:0006355]; transcription, DNA-templated [GO:0006351]	DNA binding [GO:0003677]
Ca_08512	G7LH96	Deleted.
Ca_08513	O65874	MADS-box transcription factor 1	MTF1	Pisum sativum (Garden pea)	nucleus [GO:0005634]; DNA binding [GO:0003677]; sequence-specific DNA binding transcription factor activity [GO:0003700]; regulation of transcription, DNA-templated [GO:0006355]; tissue development [GO:0009888]; transcription, DNA-templated [GO:0006351]	nucleus [GO:0005634]	regulation of transcription, DNA-templated [GO:0006355]; tissue development [GO:0009888]; transcription, DNA-templated [GO:0006351]	DNA binding [GO:0003677]; sequence-specific DNA binding transcription factor activity [GO:0003700]
Ca_08514	Q84WJ2	Probable DNA primase large subunit (EC 2.7.7.-)	At1g67320 F1N21_14	Arabidopsis thaliana (Mouse-ear cress)	primosome complex [GO:1990077]; 4 iron, 4 sulfur cluster binding [GO:0051539]; DNA binding [GO:0003677]; DNA primase activity [GO:0003896]; metal ion binding [GO:0046872]	primosome complex [GO:1990077]		4 iron, 4 sulfur cluster binding [GO:0051539]; DNA binding [GO:0003677]; DNA primase activity [GO:0003896]; metal ion binding [GO:0046872]
Ca_08515	Q9SAC0	15-cis-zeta-carotene isomerase, chloroplastic (EC 5.2.1.12)	Z-ISO At1g10830 T16B5.3	Arabidopsis thaliana (Mouse-ear cress)	chloroplast [GO:0009507]; chloroplast membrane [GO:0031969]; integral component of membrane [GO:0016021]; 9,15,9'-tri-cis-zeta-carotene isomerase activity [GO:0090471]; carotene biosynthetic process [GO:0016120]	chloroplast [GO:0009507]; chloroplast membrane [GO:0031969]; integral component of membrane [GO:0016021]	carotene biosynthetic process [GO:0016120]	9,15,9'-tri-cis-zeta-carotene isomerase activity [GO:0090471]
Ca_08516	Q9SFC6	Rho GDP-dissociation inhibitor 1 (AtRhoGDI1) (Rho GDI-1)	GDI1 At3g07880 F17A17.22	Arabidopsis thaliana (Mouse-ear cress)	cytoplasm [GO:0005737]; GTPase activator activity [GO:0005096]; Rho GDP-dissociation inhibitor activity [GO:0005094]; cell tip growth [GO:0009932]; root epidermal cell differentiation [GO:0010053]	cytoplasm [GO:0005737]	cell tip growth [GO:0009932]; root epidermal cell differentiation [GO:0010053]	GTPase activator activity [GO:0005096]; Rho GDP-dissociation inhibitor activity [GO:0005094]
Ca_08517	Q8L612	MACPF domain-containing protein At1g14780	At1g14780 F10B6.18	Arabidopsis thaliana (Mouse-ear cress)	plant-type hypersensitive response [GO:0009626]		plant-type hypersensitive response [GO:0009626]
Ca_08518	Q9URY4	Putative amidase C869.01 (EC 3.5.1.4)	SPAC869.01	Schizosaccharomyces pombe (strain 972 / ATCC 24843) (Fission yeast)	cytosol [GO:0005829]; amidase activity [GO:0004040]; carbon-nitrogen ligase activity, with glutamine as amido-N-donor [GO:0016884]	cytosol [GO:0005829]		amidase activity [GO:0004040]; carbon-nitrogen ligase activity, with glutamine as amido-N-donor [GO:0016884]
Ca_08519	Q9LDN0	Kinesin-like protein KIN12A (Phragmoplast-associated kinesin-related protein 1) (AtPAKRP1)	KIN12A PAKRP1 At4g14150 dl3115c FCAALL.159	Arabidopsis thaliana (Mouse-ear cress)	kinesin complex [GO:0005871]; microtubule [GO:0005874]; phragmoplast [GO:0009524]; ATP binding [GO:0005524]; microtubule motor activity [GO:0003777]; microgametogenesis [GO:0055046]; microtubule-based movement [GO:0007018]; phragmoplast microtubule organization [GO:0080175]	kinesin complex [GO:0005871]; microtubule [GO:0005874]; phragmoplast [GO:0009524]	microgametogenesis [GO:0055046]; microtubule-based movement [GO:0007018]; phragmoplast microtubule organization [GO:0080175]	ATP binding [GO:0005524]; microtubule motor activity [GO:0003777]
Ca_08520	Q5N806	Cysteine proteinase inhibitor 4 (Oryzacystatin IV) (OC-IV) (Oryzacystatin-4)	Os01g0915200 LOC_Os01g68660 P0004D12.18	Oryza sativa subsp. japonica (Rice)	extracellular region [GO:0005576]; cysteine-type endopeptidase inhibitor activity [GO:0004869]; defense response [GO:0006952]	extracellular region [GO:0005576]	defense response [GO:0006952]	cysteine-type endopeptidase inhibitor activity [GO:0004869]
Ca_08521	O04647	Pentatricopeptide repeat-containing protein At5g27270 (Protein EMBRYO DEFECTIVE 976)	EMB976 At5g27270 A_TM021B04.10 F21A20.6 T21B4.180	Arabidopsis thaliana (Mouse-ear cress)
Ca_08522	Q9FJL3	Peptidyl-prolyl cis-trans isomerase FKBP65 (PPIase FKBP65) (EC 5.2.1.8) (70 kDa peptidyl-prolyl isomerase) (FK506-binding protein 65) (AtFKBP65) (Immunophilin FKBP65) (Peptidyl-prolyl isomerase ROF2) (Protein ROTAMASE FKBP 2) (Rotamase)	FKBP65 ROF2 At5g48570 K15N18.12	Arabidopsis thaliana (Mouse-ear cress)	cytoplasm [GO:0005737]; endoplasmic reticulum membrane [GO:0005789]; nucleus [GO:0005634]; vacuole [GO:0005773]; FK506 binding [GO:0005528]; peptidyl-prolyl cis-trans isomerase activity [GO:0003755]; cellular heat acclimation [GO:0070370]; chaperone-mediated protein folding [GO:0061077]; protein peptidyl-prolyl isomerization [GO:0000413]	cytoplasm [GO:0005737]; endoplasmic reticulum membrane [GO:0005789]; nucleus [GO:0005634]; vacuole [GO:0005773]	cellular heat acclimation [GO:0070370]; chaperone-mediated protein folding [GO:0061077]; protein peptidyl-prolyl isomerization [GO:0000413]	FK506 binding [GO:0005528]; peptidyl-prolyl cis-trans isomerase activity [GO:0003755]
Ca_08523	K7L5Y4	Uncharacterized protein		Glycine max (Soybean) (Glycine hispida)	metal ion binding [GO:0046872]			metal ion binding [GO:0046872]
Ca_08524	F4J469	Protein TIC 22-like, chloroplastic (Translocon at the inner envelope membrane of chloroplasts 22-III) (AtTIC22-III)	TIC22L TIC22-III At3g23710 MYM9.5	Arabidopsis thaliana (Mouse-ear cress)	chloroplast intermembrane space [GO:0031972]; membrane [GO:0016020]; plastid [GO:0009536]; protein transport [GO:0015031]	chloroplast intermembrane space [GO:0031972]; membrane [GO:0016020]; plastid [GO:0009536]	protein transport [GO:0015031]
Ca_08525	P35694	Xyloglucan endotransglucosylase/hydrolase 2 (EC 2.4.1.207) (Brassinosteroid-regulated protein BRU1)		Glycine max (Soybean) (Glycine hispida)	apoplast [GO:0048046]; cell wall [GO:0005618]; hydrolase activity, hydrolyzing O-glycosyl compounds [GO:0004553]; xyloglucan:xyloglucosyl transferase activity [GO:0016762]; cellular glucan metabolic process [GO:0006073]	apoplast [GO:0048046]; cell wall [GO:0005618]	cellular glucan metabolic process [GO:0006073]	hydrolase activity, hydrolyzing O-glycosyl compounds [GO:0004553]; xyloglucan:xyloglucosyl transferase activity [GO:0016762]
Ca_08526	G7LH47	Uncharacterized protein	MTR_8g083310	Medicago truncatula (Barrel medic) (Medicago tribuloides)
Ca_08527	Q9ZR25	Anthocyanidin 3-O-glucoside 5-O-glucosyltransferase (EC 2.4.1.298) (UDP-glucose:anthocyanin 5-O-glucosyltransferase HGT8)	HGT8	Verbena hybrida (Garden vervain) (Verbena hortensis)	transferase activity, transferring hexosyl groups [GO:0016758]; anthocyanin-containing compound biosynthetic process [GO:0009718]		anthocyanin-containing compound biosynthetic process [GO:0009718]	transferase activity, transferring hexosyl groups [GO:0016758]
Ca_08528	P43298	Receptor protein kinase TMK1 (EC 2.7.11.1) (BARK1-like kinase 1) (Transmembrane kinase 1)	TMK1 BLK1 At1g66150 F15E12.4	Arabidopsis thaliana (Mouse-ear cress)	extracellular region [GO:0005576]; integral component of membrane [GO:0016021]; plasma membrane [GO:0005886]; plasmodesma [GO:0009506]; ATP binding [GO:0005524]; peptide receptor activity [GO:0001653]; transmembrane receptor protein serine/threonine kinase activity [GO:0004675]; ubiquitin protein ligase binding [GO:0031625]; hormone-mediated signaling pathway [GO:0009755]; protein autophosphoryla…	extracellular region [GO:0005576]; integral component of membrane [GO:0016021]; plasma membrane [GO:0005886]; plasmodesma [GO:0009506]	hormone-mediated signaling pathway [GO:0009755]; protein autophosphorylation [GO:0046777]; signal transduction [GO:0007165]; transmembrane receptor protein serine/threonine kinase signaling pathway [GO:0007178]	ATP binding [GO:0005524]; peptide receptor activity [GO:0001653]; transmembrane receptor protein serine/threonine kinase activity [GO:0004675]; ubiquitin protein ligase binding [GO:0031625]
Ca_08529	O64495	Subtilisin-like protease SBT1.2 (EC 3.4.21.-) (Cucumisin-like serine protease SDD1) (Protein STOMATAL DENSITY AND DISTRIBUTION 1) (Subtilase subfamily 1 member 2) (AtSBT1.2) (Subtilisin-like protease SDD1)	SBT1.2 SDD1 At1g04110 F20D22.12	Arabidopsis thaliana (Mouse-ear cress)	apoplast [GO:0048046]; cell wall [GO:0005618]; external side of plasma membrane [GO:0009897]; serine-type endopeptidase activity [GO:0004252]; regulation of cell proliferation [GO:0042127]; stomatal complex morphogenesis [GO:0010103]	apoplast [GO:0048046]; cell wall [GO:0005618]; external side of plasma membrane [GO:0009897]	regulation of cell proliferation [GO:0042127]; stomatal complex morphogenesis [GO:0010103]	serine-type endopeptidase activity [GO:0004252]
Ca_08530	P37142	Bifunctional aspartokinase/homoserine dehydrogenase, chloroplastic (AK-HD) (AK-HSDH) [Includes: Aspartokinase (EC 2.7.2.4); Homoserine dehydrogenase (EC 1.1.1.3)] (Fragment)		Daucus carota (Wild carrot)	chloroplast [GO:0009507]; amino acid binding [GO:0016597]; aspartate kinase activity [GO:0004072]; ATP binding [GO:0005524]; homoserine dehydrogenase activity [GO:0004412]; NADP binding [GO:0050661]; lysine biosynthetic process via diaminopimelate [GO:0009089]; methionine biosynthetic process [GO:0009086]; threonine biosynthetic process [GO:0009088]	chloroplast [GO:0009507]	lysine biosynthetic process via diaminopimelate [GO:0009089]; methionine biosynthetic process [GO:0009086]; threonine biosynthetic process [GO:0009088]	amino acid binding [GO:0016597]; aspartate kinase activity [GO:0004072]; ATP binding [GO:0005524]; homoserine dehydrogenase activity [GO:0004412]; NADP binding [GO:0050661]
Ca_08531	Q9LK39	Probable acyl-activating enzyme 16, chloroplastic (EC 6.2.1.-)	AAE16 At3g23790 MYM9.14	Arabidopsis thaliana (Mouse-ear cress)	chloroplast envelope [GO:0009941]; ligase activity [GO:0016874]; fatty acid metabolic process [GO:0006631]	chloroplast envelope [GO:0009941]	fatty acid metabolic process [GO:0006631]	ligase activity [GO:0016874]
Ca_08532	O23262	Protein RALF-like 32	RALFL32 At4g14010 dl3045c FCAALL.140	Arabidopsis thaliana (Mouse-ear cress)	apoplast [GO:0048046]; intracellular [GO:0005622]; hormone activity [GO:0005179]; signal transducer activity [GO:0004871]; calcium-mediated signaling [GO:0019722]; cell-cell signaling [GO:0007267]	apoplast [GO:0048046]; intracellular [GO:0005622]	calcium-mediated signaling [GO:0019722]; cell-cell signaling [GO:0007267]	hormone activity [GO:0005179]; signal transducer activity [GO:0004871]
Ca_08533	P55080	Microfibrillar-associated protein 1 (Associated microfibril protein) (AMF)	MFAP1	Gallus gallus (Chicken)	proteinaceous extracellular matrix [GO:0005578]	proteinaceous extracellular matrix [GO:0005578]
Ca_08534	P0C7Q7	Putative pentatricopeptide repeat-containing protein At1g12700, mitochondrial	At1g12700 T12C24.31	Arabidopsis thaliana (Mouse-ear cress)	mitochondrion [GO:0005739]	mitochondrion [GO:0005739]
Ca_08535	Q65WT0	Protein BUD31 homolog 2 (Protein G10 homolog 2)	Os05g0446300 LOC_Os05g37390 P0615D12.15	Oryza sativa subsp. japonica (Rice)	nucleus [GO:0005634]	nucleus [GO:0005634]
Ca_08536	Q94BZ5	Heat stress transcription factor A-5 (AtHsfA5) (AtHsf-12)	HSFA5 HSF12 At4g13980 dl3030c FCAALL.27	Arabidopsis thaliana (Mouse-ear cress)	cytoplasm [GO:0005737]; nucleus [GO:0005634]; sequence-specific DNA binding [GO:0043565]; sequence-specific DNA binding transcription factor activity [GO:0003700]; response to heat [GO:0009408]; transcription, DNA-templated [GO:0006351]	cytoplasm [GO:0005737]; nucleus [GO:0005634]	response to heat [GO:0009408]; transcription, DNA-templated [GO:0006351]	sequence-specific DNA binding [GO:0043565]; sequence-specific DNA binding transcription factor activity [GO:0003700]
Ca_08537	P50246	Adenosylhomocysteinase (AdoHcyase) (EC 3.3.1.1) (S-adenosyl-L-homocysteine hydrolase)	SAHH	Medicago sativa (Alfalfa)	adenosylhomocysteinase activity [GO:0004013]; one-carbon metabolic process [GO:0006730]		one-carbon metabolic process [GO:0006730]	adenosylhomocysteinase activity [GO:0004013]
Ca_08538	O23254	Serine hydroxymethyltransferase 4 (AtSHMT4) (EC 2.1.2.1) (Glycine hydroxymethyltransferase 4) (Serine methylase 4)	SHM4 SHMT4 At4g13930 dl3005c FCAALL.160	Arabidopsis thaliana (Mouse-ear cress)	cytosol [GO:0005829]; membrane [GO:0016020]; plasma membrane [GO:0005886]; plasmodesma [GO:0009506]; glycine hydroxymethyltransferase activity [GO:0004372]; pyridoxal phosphate binding [GO:0030170]; circadian rhythm [GO:0007623]; glycine metabolic process [GO:0006544]; L-serine metabolic process [GO:0006563]; response to cadmium ion [GO:0046686]; tetrahydrofolate interconversion [GO:0035999]	cytosol [GO:0005829]; membrane [GO:0016020]; plasma membrane [GO:0005886]; plasmodesma [GO:0009506]	circadian rhythm [GO:0007623]; glycine metabolic process [GO:0006544]; L-serine metabolic process [GO:0006563]; response to cadmium ion [GO:0046686]; tetrahydrofolate interconversion [GO:0035999]	glycine hydroxymethyltransferase activity [GO:0004372]; pyridoxal phosphate binding [GO:0030170]
Ca_08539	G7LGF6	Late embryogenesis abundant protein, group 6 (Uncharacterized protein)	MTR_8g081540	Medicago truncatula (Barrel medic) (Medicago tribuloides)
Ca_08540	Q8VZB9	60S ribosomal protein L10a-1	RPL10AA At1g08360 T27G7.6	Arabidopsis thaliana (Mouse-ear cress)	cytosol [GO:0005829]; cytosolic large ribosomal subunit [GO:0022625]; cytosolic ribosome [GO:0022626]; plasma membrane [GO:0005886]; plasmodesma [GO:0009506]; RNA binding [GO:0003723]; structural constituent of ribosome [GO:0003735]; translation [GO:0006412]	cytosol [GO:0005829]; cytosolic large ribosomal subunit [GO:0022625]; cytosolic ribosome [GO:0022626]; plasma membrane [GO:0005886]; plasmodesma [GO:0009506]	translation [GO:0006412]	RNA binding [GO:0003723]; structural constituent of ribosome [GO:0003735]
Ca_08541	G7LH24	Uncharacterized protein	MTR_8g081570	Medicago truncatula (Barrel medic) (Medicago tribuloides)
Ca_08542	O75382	Tripartite motif-containing protein 3 (Brain-expressed RING finger protein) (RING finger protein 22) (RING finger protein 97)	TRIM3 BERP RNF22 RNF97	Homo sapiens (Human)	cytoplasm [GO:0005737]; early endosome [GO:0005769]; protein C-terminus binding [GO:0008022]; ubiquitin protein ligase activity [GO:0061630]; zinc ion binding [GO:0008270]; nervous system development [GO:0007399]; protein transport [GO:0015031]	cytoplasm [GO:0005737]; early endosome [GO:0005769]	nervous system development [GO:0007399]; protein transport [GO:0015031]	protein C-terminus binding [GO:0008022]; ubiquitin protein ligase activity [GO:0061630]; zinc ion binding [GO:0008270]
Ca_08543	O75382	Tripartite motif-containing protein 3 (Brain-expressed RING finger protein) (RING finger protein 22) (RING finger protein 97)	TRIM3 BERP RNF22 RNF97	Homo sapiens (Human)	cytoplasm [GO:0005737]; early endosome [GO:0005769]; protein C-terminus binding [GO:0008022]; ubiquitin protein ligase activity [GO:0061630]; zinc ion binding [GO:0008270]; nervous system development [GO:0007399]; protein transport [GO:0015031]	cytoplasm [GO:0005737]; early endosome [GO:0005769]	nervous system development [GO:0007399]; protein transport [GO:0015031]	protein C-terminus binding [GO:0008022]; ubiquitin protein ligase activity [GO:0061630]; zinc ion binding [GO:0008270]
Ca_08544	Q3SWX0	Magnesium transporter NIPA2 (Non-imprinted in Prader-Willi/Angelman syndrome region protein 2 homolog)	NIPA2	Bos taurus (Bovine)	early endosome [GO:0005769]; integral component of membrane [GO:0016021]; plasma membrane [GO:0005886]; magnesium ion transmembrane transporter activity [GO:0015095]	early endosome [GO:0005769]; integral component of membrane [GO:0016021]; plasma membrane [GO:0005886]		magnesium ion transmembrane transporter activity [GO:0015095]
Ca_08545	Q8IDX6	Reticulocyte-binding protein 2 homolog a	PF13_0198	Plasmodium falciparum (isolate 3D7)	integral component of membrane [GO:0016021]; membrane [GO:0016020]; plasma membrane [GO:0005886]; heparin binding [GO:0008201]; single organismal cell-cell adhesion [GO:0016337]	integral component of membrane [GO:0016021]; membrane [GO:0016020]; plasma membrane [GO:0005886]	single organismal cell-cell adhesion [GO:0016337]	heparin binding [GO:0008201]
Ca_08546	P24826	Chalcone synthase 1 (EC 2.3.1.74) (Naringenin-chalcone synthase 1)	CHS1	Glycine max (Soybean) (Glycine hispida)	naringenin-chalcone synthase activity [GO:0016210]; flavonoid biosynthetic process [GO:0009813]		flavonoid biosynthetic process [GO:0009813]	naringenin-chalcone synthase activity [GO:0016210]
Ca_08547	Q9SCV3	Beta-galactosidase 9 (Lactase 9) (EC 3.2.1.23)	BGAL9 At2g32810 F24L7.5	Arabidopsis thaliana (Mouse-ear cress)	apoplast [GO:0048046]; plant-type cell wall [GO:0009505]; vacuolar membrane [GO:0005774]; vacuole [GO:0005773]; beta-galactosidase activity [GO:0004565]; carbohydrate binding [GO:0030246]; carbohydrate metabolic process [GO:0005975]	apoplast [GO:0048046]; plant-type cell wall [GO:0009505]; vacuolar membrane [GO:0005774]; vacuole [GO:0005773]	carbohydrate metabolic process [GO:0005975]	beta-galactosidase activity [GO:0004565]; carbohydrate binding [GO:0030246]
Ca_08548	Q8N6R0	Methyltransferase-like protein 13 (EC 2.1.1.-)	METTL13 KIAA0859 CGI-01	Homo sapiens (Human)	methyltransferase activity [GO:0008168]			methyltransferase activity [GO:0008168]
Ca_08549	Q5E9B3	Geranylgeranyl transferase type-2 subunit beta (EC 2.5.1.60) (Geranylgeranyl transferase type II subunit beta) (GGTase-II-beta) (Rab geranyl-geranyltransferase subunit beta) (Rab GG transferase beta) (Rab GGTase beta) (Rab geranylgeranyltransferase subunit beta) (Type II protein geranyl-geranyltransferase subunit beta)	RABGGTB	Bos taurus (Bovine)	Rab-protein geranylgeranyltransferase complex [GO:0005968]; Rab geranylgeranyltransferase activity [GO:0004663]; Rab GTPase binding [GO:0017137]; zinc ion binding [GO:0008270]; protein geranylgeranylation [GO:0018344]	Rab-protein geranylgeranyltransferase complex [GO:0005968]	protein geranylgeranylation [GO:0018344]	Rab geranylgeranyltransferase activity [GO:0004663]; Rab GTPase binding [GO:0017137]; zinc ion binding [GO:0008270]
Ca_08550	Q9FYC1	Cation/H(+) antiporter 4 (Protein CATION/H+ EXCHANGER 4) (AtCHX4)	CHX4 CHX04 At3g44900 F28D10.90	Arabidopsis thaliana (Mouse-ear cress)	integral component of membrane [GO:0016021]; monovalent cation:proton antiporter activity [GO:0005451]; transferase activity, transferring acyl groups [GO:0016746]; potassium ion transport [GO:0006813]; sodium ion transport [GO:0006814]	integral component of membrane [GO:0016021]	potassium ion transport [GO:0006813]; sodium ion transport [GO:0006814]	monovalent cation:proton antiporter activity [GO:0005451]; transferase activity, transferring acyl groups [GO:0016746]
Ca_08551	G7LHV1	Histidine kinase-, DNA gyrase B (Uncharacterized protein)	MTR_8g085280	Medicago truncatula (Barrel medic) (Medicago tribuloides)	nucleus [GO:0005634]; kinase activity [GO:0016301]; auxin polar transport [GO:0009926]; cell fate specification [GO:0001708]; embryo development [GO:0009790]; leaf vascular tissue pattern formation [GO:0010305]; root development [GO:0048364]; stem cell maintenance [GO:0019827]	nucleus [GO:0005634]	auxin polar transport [GO:0009926]; cell fate specification [GO:0001708]; embryo development [GO:0009790]; leaf vascular tissue pattern formation [GO:0010305]; root development [GO:0048364]; stem cell maintenance [GO:0019827]	kinase activity [GO:0016301]
Ca_08552	F4JUL9	Actin-related protein 2/3 complex subunit 4 (Actin-related protein C4) (Arp2/3 complex 20 kDa subunit) (p20-ARC)	ARPC4 At4g14147 dl3115c FCAALL.159	Arabidopsis thaliana (Mouse-ear cress)	Arp2/3 protein complex [GO:0005885]; cell projection [GO:0042995]; cytoplasm [GO:0005737]; actin filament polymerization [GO:0030041]; Arp2/3 complex-mediated actin nucleation [GO:0034314]	Arp2/3 protein complex [GO:0005885]; cell projection [GO:0042995]; cytoplasm [GO:0005737]	actin filament polymerization [GO:0030041]; Arp2/3 complex-mediated actin nucleation [GO:0034314]
Ca_08553	Q9FLP6	Small ubiquitin-related modifier 2 (AtSUMO2)	SUMO2 SUM2 At5g55160 MCO15.11	Arabidopsis thaliana (Mouse-ear cress)	cytoplasm [GO:0005737]; nucleus [GO:0005634]	cytoplasm [GO:0005737]; nucleus [GO:0005634]
Ca_08554	Q6GL77	UBX domain-containing protein 1 (SAPK substrate protein 1)	ubxn1 saks1	Xenopus tropicalis (Western clawed frog) (Silurana tropicalis)	cytoplasm [GO:0005737]	cytoplasm [GO:0005737]
Ca_08555	Q9FNQ2	PLASMODESMATA CALLOSE-BINDING PROTEIN 1 (AtPDCB1) (Glucan endo-1,3-beta-glucosidase-like protein 2)	PDCB1 At5g61130 MAF19.13	Arabidopsis thaliana (Mouse-ear cress)	anchored component of membrane [GO:0031225]; anchored component of plasma membrane [GO:0046658]; plant-type cell wall [GO:0009505]; plasma membrane [GO:0005886]; plasmodesma [GO:0009506]; (1->3)-beta-D-glucan binding [GO:0001872]; polysaccharide binding [GO:0030247]; callose deposition in cell wall [GO:0052543]	anchored component of membrane [GO:0031225]; anchored component of plasma membrane [GO:0046658]; plant-type cell wall [GO:0009505]; plasma membrane [GO:0005886]; plasmodesma [GO:0009506]	callose deposition in cell wall [GO:0052543]	(1->3)-beta-D-glucan binding [GO:0001872]; polysaccharide binding [GO:0030247]
Ca_08556	Q94G86	Glucan endo-1,3-beta-D-glucosidase (EC 3.2.1.39) (Major pollen allergen Ole e 9) (allergen Ole e 9)	OLE9	Olea europaea (Common olive)	extracellular region [GO:0005576]; glucan endo-1,3-beta-D-glucosidase activity [GO:0042973]; carbohydrate metabolic process [GO:0005975]	extracellular region [GO:0005576]	carbohydrate metabolic process [GO:0005975]	glucan endo-1,3-beta-D-glucosidase activity [GO:0042973]
Ca_08557	G7LHX1	S-adenosyl-L-methionine-dependent methyltransferase superfamily protein (Uncharacterized protein)	MTR_8g085480	Medicago truncatula (Barrel medic) (Medicago tribuloides)	methyltransferase activity [GO:0008168]			methyltransferase activity [GO:0008168]
Ca_08558	Q1PEU4	Pentatricopeptide repeat-containing protein At2g44880	PCMP-E9 At2g44880 T13E15.11	Arabidopsis thaliana (Mouse-ear cress)
Ca_08559	Q9C7F7	Non-specific lipid transfer protein GPI-anchored 1 (AtLTPG-1) (Protein LTP-GPI-ANCHORED 1)	LTPG1 At1g27950 F13K9.6	Arabidopsis thaliana (Mouse-ear cress)	anchored component of membrane [GO:0031225]; anchored component of plasma membrane [GO:0046658]; endoplasmic reticulum [GO:0005783]; extracellular region [GO:0005576]; Golgi apparatus [GO:0005794]; plant-type cell wall [GO:0009505]; plasma membrane [GO:0005886]; lipid binding [GO:0008289]; cuticle development [GO:0042335]; defense response to fungus [GO:0050832]; lipid transport [GO:0006869]	anchored component of membrane [GO:0031225]; anchored component of plasma membrane [GO:0046658]; endoplasmic reticulum [GO:0005783]; extracellular region [GO:0005576]; Golgi apparatus [GO:0005794]; plant-type cell wall [GO:0009505]; plasma membrane [GO:0005886]	cuticle development [GO:0042335]; defense response to fungus [GO:0050832]; lipid transport [GO:0006869]	lipid binding [GO:0008289]
Ca_08560	O23787	Thiamine thiazole synthase, chloroplastic (Thiazole biosynthetic enzyme)	THI1	Citrus sinensis (Sweet orange) (Citrus aurantium var. sinensis)	chloroplast stroma [GO:0009570]; cytosol [GO:0005829]; metal ion binding [GO:0046872]; response to stress [GO:0006950]; thiamine biosynthetic process [GO:0009228]; thiazole biosynthetic process [GO:0052837]	chloroplast stroma [GO:0009570]; cytosol [GO:0005829]	response to stress [GO:0006950]; thiamine biosynthetic process [GO:0009228]; thiazole biosynthetic process [GO:0052837]	metal ion binding [GO:0046872]
Ca_08561	Q9C7F7	Non-specific lipid transfer protein GPI-anchored 1 (AtLTPG-1) (Protein LTP-GPI-ANCHORED 1)	LTPG1 At1g27950 F13K9.6	Arabidopsis thaliana (Mouse-ear cress)	anchored component of membrane [GO:0031225]; anchored component of plasma membrane [GO:0046658]; endoplasmic reticulum [GO:0005783]; extracellular region [GO:0005576]; Golgi apparatus [GO:0005794]; plant-type cell wall [GO:0009505]; plasma membrane [GO:0005886]; lipid binding [GO:0008289]; cuticle development [GO:0042335]; defense response to fungus [GO:0050832]; lipid transport [GO:0006869]	anchored component of membrane [GO:0031225]; anchored component of plasma membrane [GO:0046658]; endoplasmic reticulum [GO:0005783]; extracellular region [GO:0005576]; Golgi apparatus [GO:0005794]; plant-type cell wall [GO:0009505]; plasma membrane [GO:0005886]	cuticle development [GO:0042335]; defense response to fungus [GO:0050832]; lipid transport [GO:0006869]	lipid binding [GO:0008289]
Ca_08562	Q8BHA0	INO80 complex subunit C	Ino80c	Mus musculus (Mouse)	Ino80 complex [GO:0031011]; MLL1 complex [GO:0071339]; nucleolus [GO:0005730]; chromatin remodeling [GO:0006338]; DNA recombination [GO:0006310]; DNA repair [GO:0006281]; regulation of transcription, DNA-templated [GO:0006355]; transcription, DNA-templated [GO:0006351]	Ino80 complex [GO:0031011]; MLL1 complex [GO:0071339]; nucleolus [GO:0005730]	chromatin remodeling [GO:0006338]; DNA recombination [GO:0006310]; DNA repair [GO:0006281]; regulation of transcription, DNA-templated [GO:0006355]; transcription, DNA-templated [GO:0006351]
Ca_08563	F4HPA7	Mediator of RNA polymerase II transcription subunit 10b	MED10B MED10_1 At1g26665 T24P13.4	Arabidopsis thaliana (Mouse-ear cress)	mediator complex [GO:0016592]; RNA polymerase II transcription cofactor activity [GO:0001104]; transcription, DNA-templated [GO:0006351]	mediator complex [GO:0016592]	transcription, DNA-templated [GO:0006351]	RNA polymerase II transcription cofactor activity [GO:0001104]
Ca_08564	Q9M015	Uncharacterized protein At5g01610	At5g01610 F7A7.130	Arabidopsis thaliana (Mouse-ear cress)
Ca_08565	Q93W93	F-box/kelch-repeat protein At1g55270	At1g55270 F7A10.5	Arabidopsis thaliana (Mouse-ear cress)
Ca_08566	Q06009	Serine/threonine-protein phosphatase PP2A catalytic subunit (EC 3.1.3.16)	PP2A	Medicago sativa (Alfalfa)	metal ion binding [GO:0046872]; phosphoprotein phosphatase activity [GO:0004721]; cell cycle [GO:0007049]		cell cycle [GO:0007049]	metal ion binding [GO:0046872]; phosphoprotein phosphatase activity [GO:0004721]
Ca_08567	G7LHY7	Lipase/lipooxygenase, PLAT/LH2 family protein, putative (Uncharacterized protein)	MTR_8g085620	Medicago truncatula (Barrel medic) (Medicago tribuloides)	jasmonic acid biosynthetic process [GO:0009695]; response to wounding [GO:0009611]		jasmonic acid biosynthetic process [GO:0009695]; response to wounding [GO:0009611]
Ca_08568	Q54FQ8	Translation initiation factor eIF-2B subunit gamma (eIF-2B GDP-GTP exchange factor subunit gamma)	eif2b3 DDB_G0290693	Dictyostelium discoideum (Slime mold)	nucleotidyltransferase activity [GO:0016779]; translation initiation factor activity [GO:0003743]			nucleotidyltransferase activity [GO:0016779]; translation initiation factor activity [GO:0003743]
Ca_08569	O80582	F-box/kelch-repeat protein At2g44130	At2g44130 F6E13.26	Arabidopsis thaliana (Mouse-ear cress)	cytosol [GO:0005829]; regulation of phenylpropanoid metabolic process [GO:2000762]	cytosol [GO:0005829]	regulation of phenylpropanoid metabolic process [GO:2000762]
Ca_08570	Q84P17	Probable acyl-activating enzyme 18, peroxisomal (EC 6.2.1.-)	AAE18 At1g55320 F7A10.14	Arabidopsis thaliana (Mouse-ear cress)	peroxisome [GO:0005777]; ligase activity [GO:0016874]; auxin metabolic process [GO:0009850]; fatty acid metabolic process [GO:0006631]	peroxisome [GO:0005777]	auxin metabolic process [GO:0009850]; fatty acid metabolic process [GO:0006631]	ligase activity [GO:0016874]
Ca_08571	Q9LJD7	Constitutive photomorphogenesis protein 10	COP10 At3g13550 MRP15.21	Arabidopsis thaliana (Mouse-ear cress)	nucleus [GO:0005634]; ubiquitin-protein transferase activity [GO:0004842]; protein ubiquitination [GO:0016567]; red, far-red light phototransduction [GO:0009585]; regulation of photomorphogenesis [GO:0010099]	nucleus [GO:0005634]	protein ubiquitination [GO:0016567]; red, far-red light phototransduction [GO:0009585]; regulation of photomorphogenesis [GO:0010099]	ubiquitin-protein transferase activity [GO:0004842]
Ca_08572	G7LIL4	Nodulin MtN21/EamA-like transporter family protein (Uncharacterized protein)	MTR_8g085700	Medicago truncatula (Barrel medic) (Medicago tribuloides)	integral component of membrane [GO:0016021]	integral component of membrane [GO:0016021]
Ca_08573	Q94CD8	Glucan endo-1,3-beta-glucosidase 4 (EC 3.2.1.39) ((1->3)-beta-glucan endohydrolase 4) ((1->3)-beta-glucanase 4) (Beta-1,3-endoglucanase 4) (Beta-1,3-glucanase 4)	At3g13560 MRP15.22	Arabidopsis thaliana (Mouse-ear cress)	anchored component of membrane [GO:0031225]; anchored component of plasma membrane [GO:0046658]; plasma membrane [GO:0005886]; glucan endo-1,3-beta-D-glucosidase activity [GO:0042973]; carbohydrate metabolic process [GO:0005975]; defense response [GO:0006952]	anchored component of membrane [GO:0031225]; anchored component of plasma membrane [GO:0046658]; plasma membrane [GO:0005886]	carbohydrate metabolic process [GO:0005975]; defense response [GO:0006952]	glucan endo-1,3-beta-D-glucosidase activity [GO:0042973]
Ca_08574	P49211	60S ribosomal protein L32-1	RPL32A At4g18100 F15J5.70	Arabidopsis thaliana (Mouse-ear cress)	cytosol [GO:0005829]; cytosolic large ribosomal subunit [GO:0022625]; cytosolic ribosome [GO:0022626]; nucleolus [GO:0005730]; structural constituent of ribosome [GO:0003735]; translation [GO:0006412]	cytosol [GO:0005829]; cytosolic large ribosomal subunit [GO:0022625]; cytosolic ribosome [GO:0022626]; nucleolus [GO:0005730]	translation [GO:0006412]	structural constituent of ribosome [GO:0003735]
Ca_08575	G7LIM1	Calcium ion-binding protein (Uncharacterized protein)	MTR_8g085780	Medicago truncatula (Barrel medic) (Medicago tribuloides)	Golgi apparatus [GO:0005794]; nuclear outer membrane-endoplasmic reticulum membrane network [GO:0042175]; calcium ion binding [GO:0005509]	Golgi apparatus [GO:0005794]; nuclear outer membrane-endoplasmic reticulum membrane network [GO:0042175]		calcium ion binding [GO:0005509]
Ca_08576	Q8W496	Protochlorophyllide-dependent translocon component 52, chloroplastic (ACD1-like protein) (Protein TIC 55-IV) (Translocon at the inner envelope membrane of chloroplasts 55-IV)	PTC52 ACD1-like TIC55-IV At4g25650 L73G19.30	Arabidopsis thaliana (Mouse-ear cress)	chloroplast [GO:0009507]; chloroplast envelope [GO:0009941]; chloroplast inner membrane [GO:0009706]; integral component of membrane [GO:0016021]; plastid [GO:0009536]; 2 iron, 2 sulfur cluster binding [GO:0051537]; chlorophyllide a oxygenase [overall] activity [GO:0010277]; metal ion binding [GO:0046872]; protein transport [GO:0015031]	chloroplast [GO:0009507]; chloroplast envelope [GO:0009941]; chloroplast inner membrane [GO:0009706]; integral component of membrane [GO:0016021]; plastid [GO:0009536]	protein transport [GO:0015031]	2 iron, 2 sulfur cluster binding [GO:0051537]; chlorophyllide a oxygenase [overall] activity [GO:0010277]; metal ion binding [GO:0046872]
Ca_08577	G7LIM8	Plant/F20M13-60 protein (Uncharacterized protein)	MTR_8g085850	Medicago truncatula (Barrel medic) (Medicago tribuloides)
Ca_08578	I1K3X0	Uncharacterized protein		Glycine max (Soybean) (Glycine hispida)
Ca_08579	G7LIN0	Calmodulin-binding family protein (Uncharacterized protein)	MTR_8g085900	Medicago truncatula (Barrel medic) (Medicago tribuloides)
Ca_08580	Q6NLS8	Peptidyl-tRNA hydrolase, mitochondrial (EC 3.1.1.29) (M-PTH) (Mitochondrial CRS2-like protein) (Mitochondrial RNA splicing factor)	At5g19830 T29J13.250	Arabidopsis thaliana (Mouse-ear cress)	mitochondrion [GO:0005739]; ribonucleoprotein complex [GO:0030529]; aminoacyl-tRNA hydrolase activity [GO:0004045]; mRNA processing [GO:0006397]; RNA splicing [GO:0008380]	mitochondrion [GO:0005739]; ribonucleoprotein complex [GO:0030529]	mRNA processing [GO:0006397]; RNA splicing [GO:0008380]	aminoacyl-tRNA hydrolase activity [GO:0004045]
Ca_08581	Q8BKC5	Importin-5 (Imp5) (Importin subunit beta-3) (Karyopherin beta-3) (Ran-binding protein 5) (RanBP5)	Ipo5 Kpnb3 Ranbp5	Mus musculus (Mouse)	cytoplasm [GO:0005737]; Golgi apparatus [GO:0005794]; intracellular membrane-bounded organelle [GO:0043231]; membrane [GO:0016020]; nuclear membrane [GO:0031965]; nucleoplasm [GO:0005654]; nucleus [GO:0005634]; poly(A) RNA binding [GO:0044822]; protein transporter activity [GO:0008565]; cellular response to amino acid stimulus [GO:0071230]; NLS-bearing protein import into nucleus [GO:0006607]; po…	cytoplasm [GO:0005737]; Golgi apparatus [GO:0005794]; intracellular membrane-bounded organelle [GO:0043231]; membrane [GO:0016020]; nuclear membrane [GO:0031965]; nucleoplasm [GO:0005654]; nucleus [GO:0005634]	cellular response to amino acid stimulus [GO:0071230]; NLS-bearing protein import into nucleus [GO:0006607]; positive regulation of protein import into nucleus [GO:0042307]; ribosomal protein import into nucleus [GO:0006610]	poly(A) RNA binding [GO:0044822]; protein transporter activity [GO:0008565]
Ca_08582	Q6J9S1	Ethylene-responsive transcription factor RAP2-11 (Protein RELATED TO APETALA2 11)	RAP2-11 ERF002 At5g19790 T29J13.210	Arabidopsis thaliana (Mouse-ear cress)	nucleus [GO:0005634]; sequence-specific DNA binding [GO:0043565]; sequence-specific DNA binding transcription factor activity [GO:0003700]; cellular response to potassium ion [GO:0035865]; ethylene-activated signaling pathway [GO:0009873]; post-embryonic root development [GO:0048528]; response to ethylene [GO:0009723]; response to reactive oxygen species [GO:0000302]; transcription, DNA-templated…	nucleus [GO:0005634]	cellular response to potassium ion [GO:0035865]; ethylene-activated signaling pathway [GO:0009873]; post-embryonic root development [GO:0048528]; response to ethylene [GO:0009723]; response to reactive oxygen species [GO:0000302]; transcription, DNA-templated [GO:0006351]	sequence-specific DNA binding [GO:0043565]; sequence-specific DNA binding transcription factor activity [GO:0003700]
Ca_08583	O22349	Tubulin alpha-3 chain (Alpha-3-tubulin)	TUBA3 TUA3	Eleusine indica (Goosegrass) (Cynosurus indicus)	cytoplasm [GO:0005737]; microtubule [GO:0005874]; GTP binding [GO:0005525]; GTPase activity [GO:0003924]; structural constituent of cytoskeleton [GO:0005200]; microtubule-based process [GO:0007017]; protein polymerization [GO:0051258]	cytoplasm [GO:0005737]; microtubule [GO:0005874]	microtubule-based process [GO:0007017]; protein polymerization [GO:0051258]	GTPase activity [GO:0003924]; GTP binding [GO:0005525]; structural constituent of cytoskeleton [GO:0005200]
Ca_08584	M5W206	Uncharacterized protein (Fragment)	PRUPE_ppa019928mg	Prunus persica (Peach) (Amygdalus persica)
Ca_08585	C7FDI5	TNP2		Glycine max (Soybean) (Glycine hispida)
Ca_08586	P24068	Ocs element-binding factor 1 (OCSBF-1)	OBF1	Zea mays (Maize)	nucleus [GO:0005634]; sequence-specific DNA binding [GO:0043565]; sequence-specific DNA binding transcription factor activity [GO:0003700]; transcription, DNA-templated [GO:0006351]	nucleus [GO:0005634]	transcription, DNA-templated [GO:0006351]	sequence-specific DNA binding [GO:0043565]; sequence-specific DNA binding transcription factor activity [GO:0003700]
Ca_08587	Q84P17	Probable acyl-activating enzyme 18, peroxisomal (EC 6.2.1.-)	AAE18 At1g55320 F7A10.14	Arabidopsis thaliana (Mouse-ear cress)	peroxisome [GO:0005777]; ligase activity [GO:0016874]; auxin metabolic process [GO:0009850]; fatty acid metabolic process [GO:0006631]	peroxisome [GO:0005777]	auxin metabolic process [GO:0009850]; fatty acid metabolic process [GO:0006631]	ligase activity [GO:0016874]
Ca_08588	G7LIP5	Thioredoxin family protein, putative (Uncharacterized protein)	MTR_8g086060	Medicago truncatula (Barrel medic) (Medicago tribuloides)	chloroplast nucleoid [GO:0042644]; chloroplast organization [GO:0009658]; regulation of transcription, DNA-templated [GO:0006355]	chloroplast nucleoid [GO:0042644]	chloroplast organization [GO:0009658]; regulation of transcription, DNA-templated [GO:0006355]
Ca_08589	Q9C5M0	Mitochondrial dicarboxylate/tricarboxylate transporter DTC (Dicarboxylate/tricarboxylate carrier)	DTC At5g19760 T29J13.180	Arabidopsis thaliana (Mouse-ear cress)	cell wall [GO:0005618]; chloroplast [GO:0009507]; chloroplast envelope [GO:0009941]; integral component of membrane [GO:0016021]; mitochondrial inner membrane [GO:0005743]; mitochondrion [GO:0005739]; plasmodesma [GO:0009506]; vacuolar membrane [GO:0005774]; dicarboxylic acid transmembrane transporter activity [GO:0005310]; tricarboxylic acid transmembrane transporter activity [GO:0015142]; dicar…	cell wall [GO:0005618]; chloroplast [GO:0009507]; chloroplast envelope [GO:0009941]; integral component of membrane [GO:0016021]; mitochondrial inner membrane [GO:0005743]; mitochondrion [GO:0005739]; plasmodesma [GO:0009506]; vacuolar membrane [GO:0005774]	dicarboxylic acid transport [GO:0006835]; tricarboxylic acid transmembrane transport [GO:0035674]	dicarboxylic acid transmembrane transporter activity [GO:0005310]; tricarboxylic acid transmembrane transporter activity [GO:0015142]
Ca_08590	Q3ECH2	Probable receptor-like protein kinase At1g67000 (EC 2.7.11.1)	At1g67000 F1O19.18	Arabidopsis thaliana (Mouse-ear cress)	integral component of membrane [GO:0016021]; plasma membrane [GO:0005886]; ATP binding [GO:0005524]; protein serine/threonine kinase activity [GO:0004674]	integral component of membrane [GO:0016021]; plasma membrane [GO:0005886]		ATP binding [GO:0005524]; protein serine/threonine kinase activity [GO:0004674]
Ca_08591	Q08448	Putative lipase YOR059C (EC 3.1.-.-)	YOR059C YOR29-10	Saccharomyces cerevisiae (strain ATCC 204508 / S288c) (Baker's yeast)	integral component of membrane [GO:0016021]; lipid particle [GO:0005811]; lysophospholipase activity [GO:0004622]; lipid catabolic process [GO:0016042]; lipid homeostasis [GO:0055088]	integral component of membrane [GO:0016021]; lipid particle [GO:0005811]	lipid catabolic process [GO:0016042]; lipid homeostasis [GO:0055088]	lysophospholipase activity [GO:0004622]
Ca_08592	Q96452	14-3-3-like protein C (SGF14C)	GF14C	Glycine max (Soybean) (Glycine hispida)
Ca_08593	Q6AWX6	Protein SCAR1 (AtSCAR1) (Protein WAVE1)	SCAR1 At2g34150 T14G11.27	Arabidopsis thaliana (Mouse-ear cress)	cell periphery [GO:0071944]; cytoskeleton [GO:0005856]; intracellular organelle [GO:0043229]; membrane [GO:0016020]; SCAR complex [GO:0031209]; actin monomer binding [GO:0003785]; actin cytoskeleton organization [GO:0030036]; positive regulation of actin nucleation [GO:0051127]	cell periphery [GO:0071944]; cytoskeleton [GO:0005856]; intracellular organelle [GO:0043229]; membrane [GO:0016020]; SCAR complex [GO:0031209]	actin cytoskeleton organization [GO:0030036]; positive regulation of actin nucleation [GO:0051127]	actin monomer binding [GO:0003785]
Ca_08594	P38389	Protein transport protein Sec61 subunit beta	At2g45070 T14P1.12	Arabidopsis thaliana (Mouse-ear cress)	integral component of membrane [GO:0016021]; Sec61 translocon complex [GO:0005784]; intracellular protein transport [GO:0006886]	integral component of membrane [GO:0016021]; Sec61 translocon complex [GO:0005784]	intracellular protein transport [GO:0006886]
Ca_08595	G7LJE1	DUF640 family protein (Uncharacterized protein)	MTR_8g086350	Medicago truncatula (Barrel medic) (Medicago tribuloides)
Ca_08596	Q9SN43	CBL-interacting serine/threonine-protein kinase 12 (EC 2.7.11.1) (SNF1-related kinase 3.9) (SOS2-like protein kinase PKS8)	CIPK12 PKS8 SnRK3.9 At4g18700 F28A21.110	Arabidopsis thaliana (Mouse-ear cress)	ATP binding [GO:0005524]; protein serine/threonine kinase activity [GO:0004674]; signal transduction [GO:0007165]		signal transduction [GO:0007165]	ATP binding [GO:0005524]; protein serine/threonine kinase activity [GO:0004674]
Ca_08597	C0LGQ4	Probable LRR receptor-like serine/threonine-protein kinase MRH1 (EC 2.7.11.1) (Protein MORPHOGENESIS OF ROOT HAIR 1)	MRH1 At4g18640 F28A21.50	Arabidopsis thaliana (Mouse-ear cress)	integral component of membrane [GO:0016021]; plasma membrane [GO:0005886]; plasmodesma [GO:0009506]; ATP binding [GO:0005524]; peptide receptor activity [GO:0001653]; transmembrane receptor protein serine/threonine kinase activity [GO:0004675]; ubiquitin protein ligase binding [GO:0031625]; hormone-mediated signaling pathway [GO:0009755]; protein autophosphorylation [GO:0046777]; root hair cell d…	integral component of membrane [GO:0016021]; plasma membrane [GO:0005886]; plasmodesma [GO:0009506]	hormone-mediated signaling pathway [GO:0009755]; protein autophosphorylation [GO:0046777]; root hair cell differentiation [GO:0048765]; transmembrane receptor protein serine/threonine kinase signaling pathway [GO:0007178]	ATP binding [GO:0005524]; peptide receptor activity [GO:0001653]; transmembrane receptor protein serine/threonine kinase activity [GO:0004675]; ubiquitin protein ligase binding [GO:0031625]
Ca_08598	Q700D9	Putative Myb family transcription factor At1g14600	At1g14600 T5E21.10	Arabidopsis thaliana (Mouse-ear cress)	nucleus [GO:0005634]; chromatin binding [GO:0003682]; DNA binding [GO:0003677]; sequence-specific DNA binding transcription factor activity [GO:0003700]; regulation of transcription, DNA-templated [GO:0006355]; transcription, DNA-templated [GO:0006351]	nucleus [GO:0005634]	regulation of transcription, DNA-templated [GO:0006355]; transcription, DNA-templated [GO:0006351]	chromatin binding [GO:0003682]; DNA binding [GO:0003677]; sequence-specific DNA binding transcription factor activity [GO:0003700]
Ca_08599	G7LJF0	DUF688 family protein (Uncharacterized protein)	MTR_4g065073 MTR_8g086460	Medicago truncatula (Barrel medic) (Medicago tribuloides)
Ca_08600	P22895	P34 probable thiol protease (EC 3.4.22.-)		Glycine max (Soybean) (Glycine hispida)	vacuole [GO:0005773]; cysteine-type peptidase activity [GO:0008234]	vacuole [GO:0005773]		cysteine-type peptidase activity [GO:0008234]
Ca_08601	C0LGK9	Probable LRR receptor-like serine/threonine-protein kinase At2g24230 (EC 2.7.11.1)	At2g24230 F27D4.14	Arabidopsis thaliana (Mouse-ear cress)	integral component of membrane [GO:0016021]; ATP binding [GO:0005524]; protein serine/threonine kinase activity [GO:0004674]	integral component of membrane [GO:0016021]		ATP binding [GO:0005524]; protein serine/threonine kinase activity [GO:0004674]
Ca_08602	Q94C70	Nucleobase-ascorbate transporter 2 (AtNAT2)	NAT2 At2g34190 F13P17.3	Arabidopsis thaliana (Mouse-ear cress)	integral component of membrane [GO:0016021]; transporter activity [GO:0005215]; transmembrane transport [GO:0055085]	integral component of membrane [GO:0016021]	transmembrane transport [GO:0055085]	transporter activity [GO:0005215]
Ca_08603	G7JMF2	RINGv domain protein (Uncharacterized protein)	MTR_4g086500	Medicago truncatula (Barrel medic) (Medicago tribuloides)	zinc ion binding [GO:0008270]			zinc ion binding [GO:0008270]
Ca_08604	Q9SN39	Pentatricopeptide repeat-containing protein DOT4, chloroplastic (Protein DEFECTIVELY ORGANIZED TRIBUTARIES 4) (Protein FLAVODENTATA)	DOT4 FLV PCMP-H45 At4g18750 F28A21.160	Arabidopsis thaliana (Mouse-ear cress)	chloroplast [GO:0009507]; metal ion binding [GO:0046872]; RNA binding [GO:0003723]; chloroplast RNA modification [GO:1900865]; cotyledon vascular tissue pattern formation [GO:0010588]; leaf development [GO:0048366]; leaf vascular tissue pattern formation [GO:0010305]; mRNA processing [GO:0006397]; phloem or xylem histogenesis [GO:0010087]	chloroplast [GO:0009507]	chloroplast RNA modification [GO:1900865]; cotyledon vascular tissue pattern formation [GO:0010588]; leaf development [GO:0048366]; leaf vascular tissue pattern formation [GO:0010305]; mRNA processing [GO:0006397]; phloem or xylem histogenesis [GO:0010087]	metal ion binding [GO:0046872]; RNA binding [GO:0003723]
Ca_08605	Q8VY10	Probable ubiquitin-conjugating enzyme E2 24 (EC 6.3.2.19) (AtPHO2) (Ubiquitin carrier protein 24) (Ubiquitin-protein ligase 24)	UBC24 PHO2 At2g33770 T1B8.8	Arabidopsis thaliana (Mouse-ear cress)	cytoplasm [GO:0005737]; endoplasmic reticulum [GO:0005783]; Golgi apparatus [GO:0005794]; ATP binding [GO:0005524]; ligase activity [GO:0016874]; ubiquitin protein ligase activity [GO:0061630]; ubiquitin protein ligase binding [GO:0031625]; cellular protein catabolic process [GO:0044257]; cellular response to phosphate starvation [GO:0016036]; phosphate ion homeostasis [GO:0055062]; phosphate ion…	cytoplasm [GO:0005737]; endoplasmic reticulum [GO:0005783]; Golgi apparatus [GO:0005794]	cellular protein catabolic process [GO:0044257]; cellular response to phosphate starvation [GO:0016036]; phosphate ion homeostasis [GO:0055062]; phosphate ion transport [GO:0006817]; protein polyubiquitination [GO:0000209]; regulation of phosphate transmembrane transport [GO:2000185]	ATP binding [GO:0005524]; ligase activity [GO:0016874]; ubiquitin protein ligase activity [GO:0061630]; ubiquitin protein ligase binding [GO:0031625]
Ca_08606	Q9FRS6	Leucine-rich repeat receptor-like protein kinase PXL1 (EC 2.7.11.1) (Protein PHLOEM INTERCALATED WITH XYLEM-LIKE 1)	PXL1 At1g08590 F22O13.7	Arabidopsis thaliana (Mouse-ear cress)	integral component of membrane [GO:0016021]; plasma membrane [GO:0005886]; plasmodesma [GO:0009506]; ATP binding [GO:0005524]; peptide receptor activity [GO:0001653]; transmembrane receptor protein serine/threonine kinase activity [GO:0004675]; ubiquitin protein ligase binding [GO:0031625]; cell differentiation [GO:0030154]; hormone-mediated signaling pathway [GO:0009755]; procambium histogenesis…	integral component of membrane [GO:0016021]; plasma membrane [GO:0005886]; plasmodesma [GO:0009506]	cell differentiation [GO:0030154]; hormone-mediated signaling pathway [GO:0009755]; procambium histogenesis [GO:0010067]; protein autophosphorylation [GO:0046777]; transmembrane receptor protein serine/threonine kinase signaling pathway [GO:0007178]; vasculature development [GO:0001944]	ATP binding [GO:0005524]; peptide receptor activity [GO:0001653]; transmembrane receptor protein serine/threonine kinase activity [GO:0004675]; ubiquitin protein ligase binding [GO:0031625]
Ca_08607	Q8LPK5	Cellulose synthase A catalytic subunit 8 [UDP-forming] (AtCesA8) (EC 2.4.1.12) (Protein IRREGULAR XYLEM 1) (AtIRX1) (Protein LEAF WILTING 2)	CESA8 IRX1 LEW2 At4g18780 F28A21.190	Arabidopsis thaliana (Mouse-ear cress)	cell wall [GO:0005618]; integral component of membrane [GO:0016021]; plasma membrane [GO:0005886]; cellulose synthase (UDP-forming) activity [GO:0016760]; metal ion binding [GO:0046872]; cell wall organization [GO:0071555]; cellulose biosynthetic process [GO:0030244]; defense response to bacterium [GO:0042742]; defense response to fungus [GO:0050832]; plant-type secondary cell wall biogenesis [GO…	cell wall [GO:0005618]; integral component of membrane [GO:0016021]; plasma membrane [GO:0005886]	cellulose biosynthetic process [GO:0030244]; cell wall organization [GO:0071555]; defense response to bacterium [GO:0042742]; defense response to fungus [GO:0050832]; plant-type secondary cell wall biogenesis [GO:0009834]; response to osmotic stress [GO:0006970]; response to water deprivation [GO:0009414]	cellulose synthase (UDP-forming) activity [GO:0016760]; metal ion binding [GO:0046872]
Ca_08608	Q32KQ2	WD repeat-containing protein 53	WDR53	Bos taurus (Bovine)
Ca_08609	G7LJG6	Uncharacterized protein	MTR_8g086620	Medicago truncatula (Barrel medic) (Medicago tribuloides)
Ca_08610	G7LJG7	DUF177 domain protein (Uncharacterized protein)	MTR_8g086630	Medicago truncatula (Barrel medic) (Medicago tribuloides)
Ca_08611	Q54SV6	Mitochondrial import inner membrane translocase subunit tim16 (Presequence translocated-associated motor subunit pam16)	timm16 pam16 tim16 DDB_G0282195	Dictyostelium discoideum (Slime mold)	mitochondrial inner membrane presequence translocase complex [GO:0005744]; protein import into mitochondrial matrix [GO:0030150]	mitochondrial inner membrane presequence translocase complex [GO:0005744]	protein import into mitochondrial matrix [GO:0030150]
Ca_08612	G7LJH7	DUF1685 family protein (Uncharacterized protein)	MTR_8g086820	Medicago truncatula (Barrel medic) (Medicago tribuloides)
Ca_08613	G7LHU1	Transcription regulators protein (Uncharacterized protein)	MTR_8g085150	Medicago truncatula (Barrel medic) (Medicago tribuloides)
Ca_08614	Q9LP56	Probable WRKY transcription factor 65 (WRKY DNA-binding protein 65)	WRKY65 At1g29280 F28N24.4	Arabidopsis thaliana (Mouse-ear cress)	nucleus [GO:0005634]; sequence-specific DNA binding [GO:0043565]; sequence-specific DNA binding transcription factor activity [GO:0003700]; transcription, DNA-templated [GO:0006351]	nucleus [GO:0005634]	transcription, DNA-templated [GO:0006351]	sequence-specific DNA binding [GO:0043565]; sequence-specific DNA binding transcription factor activity [GO:0003700]
Ca_08615	G7L781	Uncharacterized protein	MTR_8g087320	Medicago truncatula (Barrel medic) (Medicago tribuloides)
Ca_08616	Q9LQI7	Probable complex I intermediate-associated protein 30	At1g17350 F28G4.19	Arabidopsis thaliana (Mouse-ear cress)	mitochondrion [GO:0005739]	mitochondrion [GO:0005739]
Ca_08617	G7L786	Transmembrane protein, putative (Uncharacterized protein)	MTR_8g087390	Medicago truncatula (Barrel medic) (Medicago tribuloides)	integral component of membrane [GO:0016021]	integral component of membrane [GO:0016021]
Ca_08618	G7L787	UNE1-like protein (Uncharacterized protein)	MTR_8g087400	Medicago truncatula (Barrel medic) (Medicago tribuloides)	double fertilization forming a zygote and endosperm [GO:0009567]		double fertilization forming a zygote and endosperm [GO:0009567]
Ca_08619	P32110	Probable glutathione S-transferase (EC 2.5.1.18) (G2-4) (Heat shock protein 26A)	HSP26-A	Glycine max (Soybean) (Glycine hispida)	glutathione transferase activity [GO:0004364]			glutathione transferase activity [GO:0004364]
Ca_08620	C0LGR9	Probable LRR receptor-like serine/threonine-protein kinase At4g31250 (EC 2.7.11.1)	At4g31250 F8F16.70	Arabidopsis thaliana (Mouse-ear cress)	integral component of membrane [GO:0016021]; ATP binding [GO:0005524]; protein serine/threonine kinase activity [GO:0004674]	integral component of membrane [GO:0016021]		ATP binding [GO:0005524]; protein serine/threonine kinase activity [GO:0004674]
Ca_08621	Q9FQA3	Glutathione transferase GST 23 (EC 2.5.1.18) (Glutathione transferase GST 36)		Zea mays (Maize)	glutathione transferase activity [GO:0004364]; defense response [GO:0006952]		defense response [GO:0006952]	glutathione transferase activity [GO:0004364]
Ca_08622	P35402	ER lumen protein-retaining receptor A (HDEL receptor)	ERD2A At1g29330 F15D2.26 F28N24.1	Arabidopsis thaliana (Mouse-ear cress)	cis-Golgi network [GO:0005801]; endoplasmic reticulum [GO:0005783]; endoplasmic reticulum membrane [GO:0005789]; Golgi apparatus [GO:0005794]; integral component of membrane [GO:0016021]; ER retention sequence binding [GO:0046923]; protein retention in ER lumen [GO:0006621]; protein transport [GO:0015031]; vesicle-mediated transport [GO:0016192]	cis-Golgi network [GO:0005801]; endoplasmic reticulum [GO:0005783]; endoplasmic reticulum membrane [GO:0005789]; Golgi apparatus [GO:0005794]; integral component of membrane [GO:0016021]	protein retention in ER lumen [GO:0006621]; protein transport [GO:0015031]; vesicle-mediated transport [GO:0016192]	ER retention sequence binding [GO:0046923]
Ca_08623	Q8LEE9	Fasciclin-like arabinogalactan protein 12	FLA12 At5g60490 MUF9.12	Arabidopsis thaliana (Mouse-ear cress)	anchored component of membrane [GO:0031225]; plasma membrane [GO:0005886]; plant-type secondary cell wall biogenesis [GO:0009834]	anchored component of membrane [GO:0031225]; plasma membrane [GO:0005886]	plant-type secondary cell wall biogenesis [GO:0009834]
Ca_08624	Q8LEJ6	Fasciclin-like arabinogalactan protein 11	FLA11 At5g03170 F15A17_200 MOK16.8	Arabidopsis thaliana (Mouse-ear cress)	anchored component of membrane [GO:0031225]; plasma membrane [GO:0005886]; plant-type secondary cell wall biogenesis [GO:0009834]	anchored component of membrane [GO:0031225]; plasma membrane [GO:0005886]	plant-type secondary cell wall biogenesis [GO:0009834]
Ca_08625	Q14807	Kinesin-like protein KIF22 (Kinesin-like DNA-binding protein) (Kinesin-like protein 4)	KIF22 KID KNSL4	Homo sapiens (Human)	chromatin [GO:0000785]; cytoplasm [GO:0005737]; cytosol [GO:0005829]; focal adhesion [GO:0005925]; kinesin complex [GO:0005871]; kinetochore [GO:0000776]; microtubule [GO:0005874]; nucleoplasm [GO:0005654]; nucleus [GO:0005634]; spindle [GO:0005819]; ATP binding [GO:0005524]; ATPase activity [GO:0016887]; DNA binding [GO:0003677]; microtubule motor activity [GO:0003777]; antigen processing and pr…	chromatin [GO:0000785]; cytoplasm [GO:0005737]; cytosol [GO:0005829]; focal adhesion [GO:0005925]; kinesin complex [GO:0005871]; kinetochore [GO:0000776]; microtubule [GO:0005874]; nucleoplasm [GO:0005654]; nucleus [GO:0005634]; spindle [GO:0005819]	antigen processing and presentation of exogenous peptide antigen via MHC class II [GO:0019886]; blood coagulation [GO:0007596]; DNA repair [GO:0006281]; microtubule-based movement [GO:0007018]; mitotic metaphase plate congression [GO:0007080]; mitotic nuclear division [GO:0007067]; sister chromatid cohesion [GO:0007062]	ATPase activity [GO:0016887]; ATP binding [GO:0005524]; DNA binding [GO:0003677]; microtubule motor activity [GO:0003777]
Ca_08626	G7L799	Ovate transcriptional repressor (Uncharacterized protein)	MTR_8g087530	Medicago truncatula (Barrel medic) (Medicago tribuloides)
Ca_08627	Q9FK72	Heat stress transcription factor A-4c (AtHsfA4c) (AtHsf-20) (Protein ROOT HANDEDNESS 1)	HSFA4C HSF20 RHA1 At5g45710 MRA19.11	Arabidopsis thaliana (Mouse-ear cress)	nucleus [GO:0005634]; sequence-specific DNA binding [GO:0043565]; sequence-specific DNA binding transcription factor activity [GO:0003700]; fruit morphogenesis [GO:0048530]; lateral root development [GO:0048527]; positive gravitropism [GO:0009958]; response to auxin [GO:0009733]; response to heat [GO:0009408]; root development [GO:0048364]; transcription, DNA-templated [GO:0006351]	nucleus [GO:0005634]	fruit morphogenesis [GO:0048530]; lateral root development [GO:0048527]; positive gravitropism [GO:0009958]; response to auxin [GO:0009733]; response to heat [GO:0009408]; root development [GO:0048364]; transcription, DNA-templated [GO:0006351]	sequence-specific DNA binding [GO:0043565]; sequence-specific DNA binding transcription factor activity [GO:0003700]
Ca_08628	O64973	Disease resistance protein RPS5 (Resistance to Pseudomonas syringae protein 5) (pNd3/pNd10)	RPS5 At1g12220 T28K15.5	Arabidopsis thaliana (Mouse-ear cress)	intracellular [GO:0005622]; plasma membrane [GO:0005886]; ADP binding [GO:0043531]; ATP binding [GO:0005524]; nucleotide binding [GO:0000166]; signaling receptor activity [GO:0038023]; cell death [GO:0008219]; defense response [GO:0006952]; defense response to bacterium, incompatible interaction [GO:0009816]; plant-type hypersensitive response [GO:0009626]; signal transduction [GO:0007165]	intracellular [GO:0005622]; plasma membrane [GO:0005886]	cell death [GO:0008219]; defense response [GO:0006952]; defense response to bacterium, incompatible interaction [GO:0009816]; plant-type hypersensitive response [GO:0009626]; signal transduction [GO:0007165]	ADP binding [GO:0043531]; ATP binding [GO:0005524]; nucleotide binding [GO:0000166]; signaling receptor activity [GO:0038023]
Ca_08630	P08995	Nodulin-26 (N-26)		Glycine max (Soybean) (Glycine hispida)	integral component of membrane [GO:0016021]; peribacteroid membrane [GO:0043661]; transporter activity [GO:0005215]; nodulation [GO:0009877]	integral component of membrane [GO:0016021]; peribacteroid membrane [GO:0043661]	nodulation [GO:0009877]	transporter activity [GO:0005215]
Ca_08631	P08995	Nodulin-26 (N-26)		Glycine max (Soybean) (Glycine hispida)	integral component of membrane [GO:0016021]; peribacteroid membrane [GO:0043661]; transporter activity [GO:0005215]; nodulation [GO:0009877]	integral component of membrane [GO:0016021]; peribacteroid membrane [GO:0043661]	nodulation [GO:0009877]	transporter activity [GO:0005215]
Ca_08632	P08995	Nodulin-26 (N-26)		Glycine max (Soybean) (Glycine hispida)	integral component of membrane [GO:0016021]; peribacteroid membrane [GO:0043661]; transporter activity [GO:0005215]; nodulation [GO:0009877]	integral component of membrane [GO:0016021]; peribacteroid membrane [GO:0043661]	nodulation [GO:0009877]	transporter activity [GO:0005215]
Ca_08633	Q5FVJ6	Seipin (Bernardinelli-Seip congenital lipodystrophy type 2 protein homolog)	Bscl2	Rattus norvegicus (Rat)	integral component of endoplasmic reticulum membrane [GO:0030176]; fat cell differentiation [GO:0045444]; lipid catabolic process [GO:0016042]; lipid particle organization [GO:0034389]; lipid storage [GO:0019915]; negative regulation of lipid catabolic process [GO:0050995]	integral component of endoplasmic reticulum membrane [GO:0030176]	fat cell differentiation [GO:0045444]; lipid catabolic process [GO:0016042]; lipid particle organization [GO:0034389]; lipid storage [GO:0019915]; negative regulation of lipid catabolic process [GO:0050995]
Ca_08634	Q9FXF2	Probable LRR receptor-like serine/threonine-protein kinase RFK1 (EC 2.7.11.1) (Receptor-like kinase in flowers 1)	RKF1 At1g29750 F1N18.19 T3M22.1	Arabidopsis thaliana (Mouse-ear cress)	integral component of membrane [GO:0016021]; plasma membrane [GO:0005886]; plasmodesma [GO:0009506]; ATP binding [GO:0005524]; peptide receptor activity [GO:0001653]; protein serine/threonine kinase activity [GO:0004674]; receptor signaling protein serine/threonine kinase activity [GO:0004702]; transmembrane receptor protein serine/threonine kinase activity [GO:0004675]; ubiquitin protein ligase …	integral component of membrane [GO:0016021]; plasma membrane [GO:0005886]; plasmodesma [GO:0009506]	hormone-mediated signaling pathway [GO:0009755]; protein autophosphorylation [GO:0046777]; signal transduction by protein phosphorylation [GO:0023014]; transmembrane receptor protein serine/threonine kinase signaling pathway [GO:0007178]	ATP binding [GO:0005524]; peptide receptor activity [GO:0001653]; protein serine/threonine kinase activity [GO:0004674]; receptor signaling protein serine/threonine kinase activity [GO:0004702]; transmembrane receptor protein serine/threonine kinase activity [GO:0004675]; ubiquitin protein ligase binding [GO:0031625]
Ca_08635	Q9ZP55	Dynamin-related protein 4C	DRP4C At1g60500 F8A5.5	Arabidopsis thaliana (Mouse-ear cress)	cytoplasm [GO:0005737]; microtubule [GO:0005874]; GTP binding [GO:0005525]; GTPase activity [GO:0003924]	cytoplasm [GO:0005737]; microtubule [GO:0005874]		GTPase activity [GO:0003924]; GTP binding [GO:0005525]
Ca_08636	Q8VYE4	Protein NRT1/ PTR FAMILY 4.5 (AtNPF4.5) (Protein ABA-IMPORTING TRANSPORTER 2)	NPF4.5 AIT2 At1g27040 T7N9.10	Arabidopsis thaliana (Mouse-ear cress)	integral component of membrane [GO:0016021]; transporter activity [GO:0005215]	integral component of membrane [GO:0016021]		transporter activity [GO:0005215]
Ca_08637	O04147	Cyclic phosphodiesterase (CPDase) (EC 3.1.4.-)	At4g18930 F13C5.100 F13C5_100	Arabidopsis thaliana (Mouse-ear cress)	cytoplasm [GO:0005737]; cyclic-nucleotide phosphodiesterase activity [GO:0004112]; tRNA splicing, via endonucleolytic cleavage and ligation [GO:0006388]	cytoplasm [GO:0005737]	tRNA splicing, via endonucleolytic cleavage and ligation [GO:0006388]	cyclic-nucleotide phosphodiesterase activity [GO:0004112]
Ca_08638	Q1PEU4	Pentatricopeptide repeat-containing protein At2g44880	PCMP-E9 At2g44880 T13E15.11	Arabidopsis thaliana (Mouse-ear cress)
Ca_08639	Q40872	Floral homeotic protein AGAMOUS (GAG2)	AG2	Panax ginseng (Korean ginseng)	nucleus [GO:0005634]; DNA binding [GO:0003677]; sequence-specific DNA binding transcription factor activity [GO:0003700]; transcription, DNA-templated [GO:0006351]	nucleus [GO:0005634]	transcription, DNA-templated [GO:0006351]	DNA binding [GO:0003677]; sequence-specific DNA binding transcription factor activity [GO:0003700]
Ca_08640	Q9FK75	GDSL esterase/lipase At5g45670 (EC 3.1.1.-) (Extracellular lipase At5g45670)	At5g45670 MRA19.6	Arabidopsis thaliana (Mouse-ear cress)	extracellular region [GO:0005576]; hydrolase activity, acting on ester bonds [GO:0016788]; lipid catabolic process [GO:0016042]	extracellular region [GO:0005576]	lipid catabolic process [GO:0016042]	hydrolase activity, acting on ester bonds [GO:0016788]
Ca_08641	Q9C7N4	GDSL esterase/lipase At1g29670 (EC 3.1.1.-) (Extracellular lipase At1g29670)	At1g29670 F15D2.22	Arabidopsis thaliana (Mouse-ear cress)	apoplast [GO:0048046]; cell wall [GO:0005618]; chloroplast [GO:0009507]; chloroplast thylakoid [GO:0009534]; hydrolase activity, acting on ester bonds [GO:0016788]; lipid catabolic process [GO:0016042]	apoplast [GO:0048046]; cell wall [GO:0005618]; chloroplast [GO:0009507]; chloroplast thylakoid [GO:0009534]	lipid catabolic process [GO:0016042]	hydrolase activity, acting on ester bonds [GO:0016788]
Ca_08642	Q9SYM4	Alpha,alpha-trehalose-phosphate synthase [UDP-forming] 1 (EC 2.4.1.15) (Trehalose-6-phosphate synthase 1) (AtTPS1)	TPS1 At1g78580 T30F21.9	Arabidopsis thaliana (Mouse-ear cress)	cell wall [GO:0005618]; extracellular region [GO:0005576]; vacuole [GO:0005773]; alpha,alpha-trehalose-phosphate synthase (UDP-forming) activity [GO:0003825]; cell division [GO:0051301]; embryo development ending in seed dormancy [GO:0009793]; plant-type cell wall biogenesis [GO:0009832]; sugar mediated signaling pathway [GO:0010182]; trehalose biosynthetic process [GO:0005992]; trehalose metabol…	cell wall [GO:0005618]; extracellular region [GO:0005576]; vacuole [GO:0005773]	cell division [GO:0051301]; embryo development ending in seed dormancy [GO:0009793]; plant-type cell wall biogenesis [GO:0009832]; sugar mediated signaling pathway [GO:0010182]; trehalose biosynthetic process [GO:0005992]; trehalose metabolic process [GO:0005991]	alpha,alpha-trehalose-phosphate synthase (UDP-forming) activity [GO:0003825]
Ca_08643	Q8L6Z7	Exonuclease 1 (EC 3.1.-.-)	EXO1 At1g29630 F15D2.37	Arabidopsis thaliana (Mouse-ear cress)	nucleus [GO:0005634]; DNA binding [GO:0003677]; endonuclease activity [GO:0004519]; exonuclease activity [GO:0004527]; metal ion binding [GO:0046872]; DNA repair [GO:0006281]	nucleus [GO:0005634]	DNA repair [GO:0006281]	DNA binding [GO:0003677]; endonuclease activity [GO:0004519]; exonuclease activity [GO:0004527]; metal ion binding [GO:0046872]
Ca_08644	Q9Y450	HBS1-like protein (ERFS)	HBS1L HBS1 KIAA1038	Homo sapiens (Human)	extracellular exosome [GO:0070062]; membrane [GO:0016020]; GTP binding [GO:0005525]; GTPase activity [GO:0003924]; translation elongation factor activity [GO:0003746]; signal transduction [GO:0007165]; translation [GO:0006412]	extracellular exosome [GO:0070062]; membrane [GO:0016020]	signal transduction [GO:0007165]; translation [GO:0006412]	GTPase activity [GO:0003924]; GTP binding [GO:0005525]; translation elongation factor activity [GO:0003746]
Ca_08645	Q6NME6	Protein RALF-like 19	RALFL19 At2g33775 T1B8	Arabidopsis thaliana (Mouse-ear cress)	apoplast [GO:0048046]; intracellular [GO:0005622]; hormone activity [GO:0005179]; signal transducer activity [GO:0004871]; calcium-mediated signaling [GO:0019722]; cell-cell signaling [GO:0007267]	apoplast [GO:0048046]; intracellular [GO:0005622]	calcium-mediated signaling [GO:0019722]; cell-cell signaling [GO:0007267]	hormone activity [GO:0005179]; signal transducer activity [GO:0004871]
Ca_08646	Q5ZLR6	Rho guanine nucleotide exchange factor 6 (Rac/Cdc42 guanine nucleotide exchange factor 6)	ARHGEF6 RCJMB04_5b15	Gallus gallus (Chicken)	cell-cell junction [GO:0005911]; intracellular [GO:0005622]; lamellipodium [GO:0030027]; Rho guanyl-nucleotide exchange factor activity [GO:0005089]; intracellular signal transduction [GO:0035556]	cell-cell junction [GO:0005911]; intracellular [GO:0005622]; lamellipodium [GO:0030027]	intracellular signal transduction [GO:0035556]	Rho guanyl-nucleotide exchange factor activity [GO:0005089]
Ca_08647	A5GQ79	Ribosome maturation factor RimM	rimM SynRCC307_0135	Synechococcus sp. (strain RCC307)	ribosome [GO:0005840]; ribosome binding [GO:0043022]; ribosomal small subunit biogenesis [GO:0042274]; rRNA processing [GO:0006364]	ribosome [GO:0005840]	ribosomal small subunit biogenesis [GO:0042274]; rRNA processing [GO:0006364]	ribosome binding [GO:0043022]
Ca_08648	O74970	Pre-mRNA-processing factor 39	prp39 SPBC4B4.09	Schizosaccharomyces pombe (strain 972 / ATCC 24843) (Fission yeast)	commitment complex [GO:0000243]; U1 snRNP [GO:0005685]; U2-type prespliceosome [GO:0071004]; mRNA 5'-splice site recognition [GO:0000395]; mRNA cis splicing, via spliceosome [GO:0045292]	commitment complex [GO:0000243]; U1 snRNP [GO:0005685]; U2-type prespliceosome [GO:0071004]	mRNA 5'-splice site recognition [GO:0000395]; mRNA cis splicing, via spliceosome [GO:0045292]
Ca_08649	B7FND1	Putative uncharacterized protein		Medicago truncatula (Barrel medic) (Medicago tribuloides)	integral component of membrane [GO:0016021]	integral component of membrane [GO:0016021]
Ca_08650	B7FND1	Putative uncharacterized protein		Medicago truncatula (Barrel medic) (Medicago tribuloides)	integral component of membrane [GO:0016021]	integral component of membrane [GO:0016021]
Ca_08651	Q9M2K6	PLASMODESMATA CALLOSE-BINDING PROTEIN 5 (AtPDCB5) (Glucan endo-1,3-beta-glucosidase-like protein 1)	PDCB5 At3g58100 F9D24.10	Arabidopsis thaliana (Mouse-ear cress)	anchored component of membrane [GO:0031225]; anchored component of plasma membrane [GO:0046658]; plasmodesma [GO:0009506]; (1->3)-beta-D-glucan binding [GO:0001872]; polysaccharide binding [GO:0030247]	anchored component of membrane [GO:0031225]; anchored component of plasma membrane [GO:0046658]; plasmodesma [GO:0009506]		(1->3)-beta-D-glucan binding [GO:0001872]; polysaccharide binding [GO:0030247]
Ca_08652	F4I1G5	Cold-regulated 413 inner membrane protein 2, chloroplastic (AtCOR413-IM2) (Cold-regulated 413 thylakoid membrane 2) (AtCOR413-TM2)	COR413IM2 COR314TM2 COR413TM2 At1g29390 F15D2.42	Arabidopsis thaliana (Mouse-ear cress)	chloroplast envelope [GO:0009941]; chloroplast thylakoid membrane [GO:0009535]; integral component of chloroplast inner membrane [GO:0031357]; cellular response to cold [GO:0070417]; cold acclimation [GO:0009631]	chloroplast envelope [GO:0009941]; chloroplast thylakoid membrane [GO:0009535]; integral component of chloroplast inner membrane [GO:0031357]	cellular response to cold [GO:0070417]; cold acclimation [GO:0009631]
Ca_08653	Q9C7U5	Glucan endo-1,3-beta-glucosidase 2 (EC 3.2.1.39) ((1->3)-beta-glucan endohydrolase 2) ((1->3)-beta-glucanase 2) (Beta-1,3-endoglucanase 2) (Beta-1,3-glucanase 2)	At1g66250 T6J19.7	Arabidopsis thaliana (Mouse-ear cress)	anchored component of membrane [GO:0031225]; anchored component of plasma membrane [GO:0046658]; plasma membrane [GO:0005886]; glucan endo-1,3-beta-D-glucosidase activity [GO:0042973]; carbohydrate metabolic process [GO:0005975]; defense response [GO:0006952]	anchored component of membrane [GO:0031225]; anchored component of plasma membrane [GO:0046658]; plasma membrane [GO:0005886]	carbohydrate metabolic process [GO:0005975]; defense response [GO:0006952]	glucan endo-1,3-beta-D-glucosidase activity [GO:0042973]
Ca_08654	P42784	Carboxyl-terminal-processing protease (EC 3.4.21.102) (CtpA)	ctpA SYNPCC7002_A0843	Synechococcus sp. (strain ATCC 27264 / PCC 7002 / PR-6) (Agmenellum quadruplicatum)	thylakoid lumen [GO:0031977]; serine-type peptidase activity [GO:0008236]	thylakoid lumen [GO:0031977]		serine-type peptidase activity [GO:0008236]
Ca_08655	P0A9T5	Protein tas	tas SF2844 S3042	Shigella flexneri	oxidoreductase activity [GO:0016491]			oxidoreductase activity [GO:0016491]
Ca_08656	G7L824	Plant/F15D2-27 protein (Uncharacterized protein)	MTR_8g088190	Medicago truncatula (Barrel medic) (Medicago tribuloides)
Ca_08657	Q39250	Actin-depolymerizing factor 1 (ADF-1) (AtADF1)	ADF1 At3g46010 F16L2_220	Arabidopsis thaliana (Mouse-ear cress)	actin cytoskeleton [GO:0015629]; actin filament depolymerization [GO:0030042]	actin cytoskeleton [GO:0015629]	actin filament depolymerization [GO:0030042]
Ca_08658	G7L828	Adenine nucleotide alpha hydrolase superfamily protein (Uncharacterized protein)	MTR_8g088230	Medicago truncatula (Barrel medic) (Medicago tribuloides)	hydrolase activity [GO:0016787]; plant-type cell wall modification [GO:0009827]; pollen tube growth [GO:0009860]; response to stress [GO:0006950]		plant-type cell wall modification [GO:0009827]; pollen tube growth [GO:0009860]; response to stress [GO:0006950]	hydrolase activity [GO:0016787]
Ca_08659	Q9ZUD9	Probable inactive poly [ADP-ribose] polymerase SRO2 (Protein SIMILAR TO RCD ONE 2)	SRO2 CEO3 At1g23550 F28C11.18 F5O8.11	Arabidopsis thaliana (Mouse-ear cress)	nucleus [GO:0005634]; NAD+ ADP-ribosyltransferase activity [GO:0003950]; multicellular organismal development [GO:0007275]	nucleus [GO:0005634]	multicellular organismal development [GO:0007275]	NAD+ ADP-ribosyltransferase activity [GO:0003950]
Ca_08660	P28769	T-complex protein 1 subunit alpha (TCP-1-alpha) (CCT-alpha) (Chaperonin CCT1)	CCT1 At3g20050 MAL21.5	Arabidopsis thaliana (Mouse-ear cress)	cytosol [GO:0005829]; ATP binding [GO:0005524]; protein folding [GO:0006457]	cytosol [GO:0005829]	protein folding [GO:0006457]	ATP binding [GO:0005524]
Ca_08661	K7L685	Uncharacterized protein (Fragment)		Glycine max (Soybean) (Glycine hispida)	DNA binding [GO:0003677]			DNA binding [GO:0003677]
Ca_08662	K7KQM8	Uncharacterized protein		Glycine max (Soybean) (Glycine hispida)
Ca_08663	Q9FHF9	Pentatricopeptide repeat-containing protein At5g46460, mitochondrial	PCMP-H49 At5g46460 K11I1.5	Arabidopsis thaliana (Mouse-ear cress)	mitochondrion [GO:0005739]	mitochondrion [GO:0005739]
Ca_08664	Q9FVJ3	ADP-ribosylation factor GTPase-activating protein AGD12 (ARF GAP AGD12) (Protein ARF-GAP DOMAIN 12) (AtAGD12) (Zinc- and calcium-binding protein) (AtZAC)	AGD12 ZAC At4g21160 F7J7.100	Arabidopsis thaliana (Mouse-ear cress)	Golgi apparatus [GO:0005794]; plasma membrane [GO:0005886]; vacuole [GO:0005773]; GTPase activator activity [GO:0005096]; metal ion binding [GO:0046872]; phospholipid binding [GO:0005543]; intracellular protein transport [GO:0006886]; positive regulation of GTPase activity [GO:0043547]	Golgi apparatus [GO:0005794]; plasma membrane [GO:0005886]; vacuole [GO:0005773]	intracellular protein transport [GO:0006886]; positive regulation of GTPase activity [GO:0043547]	GTPase activator activity [GO:0005096]; metal ion binding [GO:0046872]; phospholipid binding [GO:0005543]
Ca_08665	G7L836	Transmembrane protein, putative (Uncharacterized protein)	MTR_8g088330	Medicago truncatula (Barrel medic) (Medicago tribuloides)	integral component of membrane [GO:0016021]	integral component of membrane [GO:0016021]
Ca_08666	O81283	Translocase of chloroplast 159, chloroplastic (AtToc159) (EC 3.6.5.-) (159 kDa chloroplast outer envelope protein) (Plastid protein import 2) (Translocase of chloroplast 160, chloroplastic) (AtToc160) (Translocase of chloroplast 86, chloroplastic) (AtToc86)	TOC159 PPI2 TOC160 TOC86 At4g02510 T10P11.19 T14P8.24	Arabidopsis thaliana (Mouse-ear cress)	chloroplast [GO:0009507]; chloroplast envelope [GO:0009941]; chloroplast outer membrane [GO:0009707]; cytosol [GO:0005829]; integral component of membrane [GO:0016021]; membrane [GO:0016020]; plastid [GO:0009536]; GTP binding [GO:0005525]; GTPase activity [GO:0003924]; metal ion binding [GO:0046872]; transmembrane signaling receptor activity [GO:0004888]; metabolic process [GO:0008152]; protein t…	chloroplast [GO:0009507]; chloroplast envelope [GO:0009941]; chloroplast outer membrane [GO:0009707]; cytosol [GO:0005829]; integral component of membrane [GO:0016021]; membrane [GO:0016020]; plastid [GO:0009536]	metabolic process [GO:0008152]; protein targeting to chloroplast [GO:0045036]; signal transduction [GO:0007165]	GTPase activity [GO:0003924]; GTP binding [GO:0005525]; metal ion binding [GO:0046872]; transmembrane signaling receptor activity [GO:0004888]
Ca_08667	O04291	Homeobox-leucine zipper protein ATHB-14 (HD-ZIP protein ATHB-14) (Homeodomain transcription factor ATHB-14) (Protein PHABULOSA)	ATHB-14 PHB At2g34710 T29F13.8	Arabidopsis thaliana (Mouse-ear cress)	nucleus [GO:0005634]; DNA binding [GO:0003677]; lipid binding [GO:0008289]; sequence-specific DNA binding transcription factor activity [GO:0003700]; adaxial/abaxial pattern specification [GO:0009955]; cell differentiation [GO:0030154]; determination of bilateral symmetry [GO:0009855]; integument development [GO:0080060]; meristem initiation [GO:0010014]; polarity specification of adaxial/abaxial…	nucleus [GO:0005634]	adaxial/abaxial pattern specification [GO:0009955]; cell differentiation [GO:0030154]; determination of bilateral symmetry [GO:0009855]; integument development [GO:0080060]; meristem initiation [GO:0010014]; polarity specification of adaxial/abaxial axis [GO:0009944]; primary shoot apical meristem specification [GO:0010072]; transcription, DNA-templated [GO:0006351]	DNA binding [GO:0003677]; lipid binding [GO:0008289]; sequence-specific DNA binding transcription factor activity [GO:0003700]
Ca_08668	Q0V9C8	KxDL motif-containing protein 1	kxd1	Xenopus tropicalis (Western clawed frog) (Silurana tropicalis)	vesicle-mediated transport [GO:0016192]		vesicle-mediated transport [GO:0016192]
Ca_08669	P59326	YTH domain-containing family protein 1 (Dermatomyositis associated with cancer putative autoantigen 1 homolog) (DACA-1 homolog)	Ythdf1	Mus musculus (Mouse)	N6-methyladenosine-containing RNA binding [GO:1990247]; poly(A) RNA binding [GO:0044822]			N6-methyladenosine-containing RNA binding [GO:1990247]; poly(A) RNA binding [GO:0044822]
Ca_08670	Q9FM85	Probable receptor-like protein kinase At5g56460 (EC 2.7.11.1)	At5g56460 MCD7.23	Arabidopsis thaliana (Mouse-ear cress)	plasma membrane [GO:0005886]; plasmodesma [GO:0009506]; ATP binding [GO:0005524]; protein serine/threonine kinase activity [GO:0004674]	plasma membrane [GO:0005886]; plasmodesma [GO:0009506]		ATP binding [GO:0005524]; protein serine/threonine kinase activity [GO:0004674]
Ca_08671	B7FKN6	Tyrosine phosphatase, putative (Uncharacterized protein)	MTR_8g088420	Medicago truncatula (Barrel medic) (Medicago tribuloides)	chloroplast envelope [GO:0009941]; chloroplast stroma [GO:0009570]; chloroplast thylakoid membrane [GO:0009535]; carotenoid biosynthetic process [GO:0016117]; myo-inositol hexakisphosphate biosynthetic process [GO:0010264]; photosynthesis [GO:0015979]	chloroplast envelope [GO:0009941]; chloroplast stroma [GO:0009570]; chloroplast thylakoid membrane [GO:0009535]	carotenoid biosynthetic process [GO:0016117]; myo-inositol hexakisphosphate biosynthetic process [GO:0010264]; photosynthesis [GO:0015979]
Ca_08672	B7FKN6	Tyrosine phosphatase, putative (Uncharacterized protein)	MTR_8g088420	Medicago truncatula (Barrel medic) (Medicago tribuloides)	chloroplast envelope [GO:0009941]; chloroplast stroma [GO:0009570]; chloroplast thylakoid membrane [GO:0009535]; carotenoid biosynthetic process [GO:0016117]; myo-inositol hexakisphosphate biosynthetic process [GO:0010264]; photosynthesis [GO:0015979]	chloroplast envelope [GO:0009941]; chloroplast stroma [GO:0009570]; chloroplast thylakoid membrane [GO:0009535]	carotenoid biosynthetic process [GO:0016117]; myo-inositol hexakisphosphate biosynthetic process [GO:0010264]; photosynthesis [GO:0015979]
Ca_08673	Q50EK1	Cytochrome P450 716B1 (EC 1.14.-.-) (Cytochrome P450 CYPA1)	CYP716B1	Picea sitchensis (Sitka spruce) (Pinus sitchensis)	integral component of membrane [GO:0016021]; heme binding [GO:0020037]; iron ion binding [GO:0005506]; monooxygenase activity [GO:0004497]; oxidoreductase activity, acting on paired donors, with incorporation or reduction of molecular oxygen [GO:0016705]	integral component of membrane [GO:0016021]		heme binding [GO:0020037]; iron ion binding [GO:0005506]; monooxygenase activity [GO:0004497]; oxidoreductase activity, acting on paired donors, with incorporation or reduction of molecular oxygen [GO:0016705]
Ca_08674	G7L8R7	Transmembrane protein, putative (Uncharacterized protein)	MTR_8g088460	Medicago truncatula (Barrel medic) (Medicago tribuloides)	integral component of membrane [GO:0016021]	integral component of membrane [GO:0016021]
Ca_08675	G7L8S2	Carboxyl-terminal peptidase (Uncharacterized protein)	MTR_8g088510	Medicago truncatula (Barrel medic) (Medicago tribuloides)
Ca_08676	Q8RVL2	Calpain-type cysteine protease DEK1 (EC 3.4.22.-) (Phytocalpain DEK1) (Protein DEFECTIVE KERNEL 1) (AtDEK1) (Protein EMBRYO DEFECTIVE 1275) (Protein EMBRYO DEFECTIVE 80)	DEK1 EMB1275 EMB80 At1g55350 F7A10.23	Arabidopsis thaliana (Mouse-ear cress)	cytoplasm [GO:0005737]; endoplasmic reticulum membrane [GO:0005789]; endosome membrane [GO:0010008]; integral component of plasma membrane [GO:0005887]; calcium-dependent cysteine-type endopeptidase activity [GO:0004198]; cysteine-type peptidase activity [GO:0008234]; embryo development ending in seed dormancy [GO:0009793]; epidermal cell fate specification [GO:0009957]; positive regulation of DN…	cytoplasm [GO:0005737]; endoplasmic reticulum membrane [GO:0005789]; endosome membrane [GO:0010008]; integral component of plasma membrane [GO:0005887]	embryo development ending in seed dormancy [GO:0009793]; epidermal cell fate specification [GO:0009957]; positive regulation of DNA endoreduplication [GO:0032877]; regulation of adaxial/abaxial pattern formation [GO:2000011]; regulation of cell growth [GO:0001558]; regulation of cell proliferation [GO:0042127]; regulation of endosperm development [GO:2000014]; regulation of leaf development [GO:2…	calcium-dependent cysteine-type endopeptidase activity [GO:0004198]; cysteine-type peptidase activity [GO:0008234]
Ca_08677	O22820	UDP-glycosyltransferase 74F1 (EC 2.4.1.-) (Flavonol 7-O-glucosyltransferase)	UGT74F1 At2g43840 F18O19.5	Arabidopsis thaliana (Mouse-ear cress)	transferase activity, transferring hexosyl groups [GO:0016758]			transferase activity, transferring hexosyl groups [GO:0016758]
Ca_08678	Q5ZK33	LETM1 and EF-hand domain-containing protein 1, mitochondrial (Leucine zipper-EF-hand-containing transmembrane protein 1)	LETM1 RCJMB04_13i11	Gallus gallus (Chicken)	integral component of membrane [GO:0016021]; mitochondrial inner membrane [GO:0005743]; calcium ion binding [GO:0005509]	integral component of membrane [GO:0016021]; mitochondrial inner membrane [GO:0005743]		calcium ion binding [GO:0005509]
Ca_08679	Q54Y55	Dual specificity protein kinase shkC (EC 2.7.11.1) (SH2 domain-containing protein 3) (SH2 domain-containing protein C)	shkC DDB_G0278409	Dictyostelium discoideum (Slime mold)	membrane [GO:0016020]; ATP binding [GO:0005524]; phosphoprotein binding [GO:0051219]; protein serine/threonine kinase activity [GO:0004674]; protein tyrosine kinase activity [GO:0004713]	membrane [GO:0016020]		ATP binding [GO:0005524]; phosphoprotein binding [GO:0051219]; protein serine/threonine kinase activity [GO:0004674]; protein tyrosine kinase activity [GO:0004713]
Ca_08680	A7UL74	Protein CHROMOSOME TRANSMISSION FIDELITY 7 (EC 2.3.1.-) (Cohesion establishment factor CTF7) (Protein ESTABLISHMENT OF COHESION 1)	CTF7 ECO1 At4g31400 F3L17.7	Arabidopsis thaliana (Mouse-ear cress)	cytoplasm [GO:0005737]; nucleus [GO:0005634]; acetyltransferase activity [GO:0016407]; metal ion binding [GO:0046872]; anther development [GO:0048653]; cell division [GO:0051301]; double-strand break repair via homologous recombination [GO:0000724]; embryo development ending in seed dormancy [GO:0009793]; embryo sac development [GO:0009553]; establishment of meiotic sister chromatid cohesion [GO:…	cytoplasm [GO:0005737]; nucleus [GO:0005634]	anther development [GO:0048653]; cell division [GO:0051301]; double-strand break repair via homologous recombination [GO:0000724]; embryo development ending in seed dormancy [GO:0009793]; embryo sac development [GO:0009553]; establishment of meiotic sister chromatid cohesion [GO:0034089]; leaf phyllotactic patterning [GO:0060772]; meiotic chromosome segregation [GO:0045132]; mitotic sister chroma…	acetyltransferase activity [GO:0016407]; metal ion binding [GO:0046872]
Ca_08681	Q9SMC2	Acetolactate synthase small subunit 1, chloroplastic (Acetohydroxy-acid synthase small subunit) (AHAS) (ALS)		Nicotiana plumbaginifolia (Leadwort-leaved tobacco) (Tex-Mex tobacco)	chloroplast [GO:0009507]; acetolactate synthase activity [GO:0003984]; amino acid binding [GO:0016597]; isoleucine biosynthetic process [GO:0009097]; valine biosynthetic process [GO:0009099]	chloroplast [GO:0009507]	isoleucine biosynthetic process [GO:0009097]; valine biosynthetic process [GO:0009099]	acetolactate synthase activity [GO:0003984]; amino acid binding [GO:0016597]
Ca_08682	Q93YZ7	Acetolactate synthase small subunit 2, chloroplastic (Acetohydroxy-acid synthase small subunit) (AHAS) (ALS)	At2g31810 F20M17.15	Arabidopsis thaliana (Mouse-ear cress)	chloroplast [GO:0009507]; acetolactate synthase activity [GO:0003984]; amino acid binding [GO:0016597]; isoleucine biosynthetic process [GO:0009097]; valine biosynthetic process [GO:0009099]	chloroplast [GO:0009507]	isoleucine biosynthetic process [GO:0009097]; valine biosynthetic process [GO:0009099]	acetolactate synthase activity [GO:0003984]; amino acid binding [GO:0016597]
Ca_08683	Q93YZ7	Acetolactate synthase small subunit 2, chloroplastic (Acetohydroxy-acid synthase small subunit) (AHAS) (ALS)	At2g31810 F20M17.15	Arabidopsis thaliana (Mouse-ear cress)	chloroplast [GO:0009507]; acetolactate synthase activity [GO:0003984]; amino acid binding [GO:0016597]; isoleucine biosynthetic process [GO:0009097]; valine biosynthetic process [GO:0009099]	chloroplast [GO:0009507]	isoleucine biosynthetic process [GO:0009097]; valine biosynthetic process [GO:0009099]	acetolactate synthase activity [GO:0003984]; amino acid binding [GO:0016597]
Ca_08684	P50398	Rab GDP dissociation inhibitor alpha (Rab GDI alpha) (Guanosine diphosphate dissociation inhibitor 1) (GDI-1)	Gdi1 Rabgdia	Rattus norvegicus (Rat)	Golgi apparatus [GO:0005794]; midbody [GO:0030496]; myelin sheath [GO:0043209]; neuron projection [GO:0043005]; protein complex [GO:0043234]; GTPase activator activity [GO:0005096]; Rab GDP-dissociation inhibitor activity [GO:0005093]; Rab GTPase binding [GO:0017137]; negative regulation of axonogenesis [GO:0050771]; negative regulation of protein targeting to membrane [GO:0090315]; protein trans…	Golgi apparatus [GO:0005794]; midbody [GO:0030496]; myelin sheath [GO:0043209]; neuron projection [GO:0043005]; protein complex [GO:0043234]	negative regulation of axonogenesis [GO:0050771]; negative regulation of protein targeting to membrane [GO:0090315]; protein transport [GO:0015031]; Rab protein signal transduction [GO:0032482]; regulation of catalytic activity [GO:0050790]; response to calcium ion [GO:0051592]	GTPase activator activity [GO:0005096]; Rab GDP-dissociation inhibitor activity [GO:0005093]; Rab GTPase binding [GO:0017137]
Ca_08685	Q8W3M6	Ubiquitin-like domain-containing CTD phosphatase (EC 3.1.3.16) (Nuclear proteasome inhibitor UBLCP1)	At4g06599 T11G11	Arabidopsis thaliana (Mouse-ear cress)	nucleus [GO:0005634]; phosphoprotein phosphatase activity [GO:0004721]	nucleus [GO:0005634]		phosphoprotein phosphatase activity [GO:0004721]
Ca_08686	Q8W3M7	Uncharacterized protein At4g06598	At4g06598 T2P22	Arabidopsis thaliana (Mouse-ear cress)
Ca_08687	Q93ZD7	Magnesium transporter MRS2-4 (Magnesium Transporter 6) (AtMGT6)	MRS2-4 MGT6 At3g58970 F17J16.20	Arabidopsis thaliana (Mouse-ear cress)	integral component of membrane [GO:0016021]; plasma membrane [GO:0005886]; magnesium ion transmembrane transporter activity [GO:0015095]	integral component of membrane [GO:0016021]; plasma membrane [GO:0005886]		magnesium ion transmembrane transporter activity [GO:0015095]
Ca_08688	Q9C5Y0	Phospholipase D delta (AtPLDdelta) (PLD delta) (EC 3.1.4.4)	PLDDELTA At4g35790 F4B14.60	Arabidopsis thaliana (Mouse-ear cress)	membrane [GO:0016020]; plasma membrane [GO:0005886]; plasmodesma [GO:0009506]; vacuole [GO:0005773]; calcium ion binding [GO:0005509]; N-acylphosphatidylethanolamine-specific phospholipase D activity [GO:0070290]; phospholipase D activity [GO:0004630]; lipid catabolic process [GO:0016042]; phosphatidic acid metabolic process [GO:0046473]; phosphatidylcholine metabolic process [GO:0046470]; positi…	membrane [GO:0016020]; plasma membrane [GO:0005886]; plasmodesma [GO:0009506]; vacuole [GO:0005773]	lipid catabolic process [GO:0016042]; phosphatidic acid metabolic process [GO:0046473]; phosphatidylcholine metabolic process [GO:0046470]; positive regulation of abscisic acid-activated signaling pathway [GO:0009789]; programmed cell death [GO:0012501]; regulation of stomatal closure [GO:0090333]; response to cold [GO:0009409]	calcium ion binding [GO:0005509]; N-acylphosphatidylethanolamine-specific phospholipase D activity [GO:0070290]; phospholipase D activity [GO:0004630]
Ca_08689	Q9SX98	Lysine histidine transporter-like 8 (Amino acid transporter-like protein 1)	AATL1 At1g47670 F16N3.4	Arabidopsis thaliana (Mouse-ear cress)	integral component of membrane [GO:0016021]; plasma membrane [GO:0005886]; amino acid transport [GO:0006865]	integral component of membrane [GO:0016021]; plasma membrane [GO:0005886]	amino acid transport [GO:0006865]
Ca_09536	Q8L936	Putative clathrin assembly protein At4g40080	At4g40080 T5J17.250	Arabidopsis thaliana (Mouse-ear cress)	clathrin-coated vesicle [GO:0030136]; coated pit [GO:0005905]; Golgi apparatus [GO:0005794]; phospholipid binding [GO:0005543]; endocytosis [GO:0006897]	clathrin-coated vesicle [GO:0030136]; coated pit [GO:0005905]; Golgi apparatus [GO:0005794]	endocytosis [GO:0006897]	phospholipid binding [GO:0005543]
Ca_09537	P0ABB8	Magnesium-transporting ATPase, P-type 1 (EC 3.6.3.2) (Mg(2+) transport ATPase, P-type 1)	mgtA corB mgt b4242 JW4201	Escherichia coli (strain K12)	integral component of membrane [GO:0016021]; plasma membrane [GO:0005886]; ATP binding [GO:0005524]; magnesium-importing ATPase activity [GO:0015444]; metal ion binding [GO:0046872]	integral component of membrane [GO:0016021]; plasma membrane [GO:0005886]		ATP binding [GO:0005524]; magnesium-importing ATPase activity [GO:0015444]; metal ion binding [GO:0046872]
Ca_09538	P46668	Homeobox-leucine zipper protein ATHB-6 (HD-ZIP protein ATHB-6) (Homeodomain transcription factor ATHB-6)	ATHB-6 At2g22430 F14M13.17	Arabidopsis thaliana (Mouse-ear cress)	nucleus [GO:0005634]; DNA binding [GO:0003677]; sequence-specific DNA binding [GO:0043565]; sequence-specific DNA binding transcription factor activity [GO:0003700]; abscisic acid-activated signaling pathway [GO:0009738]; negative regulation of abscisic acid-activated signaling pathway [GO:0009788]; positive regulation of transcription, DNA-templated [GO:0045893]; response to water deprivation [G…	nucleus [GO:0005634]	abscisic acid-activated signaling pathway [GO:0009738]; negative regulation of abscisic acid-activated signaling pathway [GO:0009788]; positive regulation of transcription, DNA-templated [GO:0045893]; response to water deprivation [GO:0009414]; transcription, DNA-templated [GO:0006351]	DNA binding [GO:0003677]; sequence-specific DNA binding [GO:0043565]; sequence-specific DNA binding transcription factor activity [GO:0003700]
Ca_09539	I1KSY5	Uncharacterized protein		Glycine max (Soybean) (Glycine hispida)
Ca_09540	Q54Q92	LMBR1 domain-containing protein 2 homolog A	DDB_G0284019	Dictyostelium discoideum (Slime mold)	integral component of membrane [GO:0016021]	integral component of membrane [GO:0016021]
Ca_09541	Q8N9R8	Protein SCAI (Suppressor of cancer cell invasion protein)	SCAI C9orf126	Homo sapiens (Human)	cytoplasm [GO:0005737]; integral component of membrane [GO:0016021]; nuclear membrane [GO:0031965]; nucleoplasm [GO:0005654]; nucleus [GO:0005634]; transcription corepressor activity [GO:0003714]; negative regulation of cell migration [GO:0030336]; negative regulation of nucleic acid-templated transcription [GO:1903507]; negative regulation of Rho protein signal transduction [GO:0035024]; regulat…	cytoplasm [GO:0005737]; integral component of membrane [GO:0016021]; nuclear membrane [GO:0031965]; nucleoplasm [GO:0005654]; nucleus [GO:0005634]	negative regulation of cell migration [GO:0030336]; negative regulation of nucleic acid-templated transcription [GO:1903507]; negative regulation of Rho protein signal transduction [GO:0035024]; regulation of transcription, DNA-templated [GO:0006355]; small GTPase mediated signal transduction [GO:0007264]; transcription, DNA-templated [GO:0006351]	transcription corepressor activity [GO:0003714]
Ca_09542	Q9SY02	Pentatricopeptide repeat-containing protein At4g02750	PCMP-H24 At4g02750 T5J8.5	Arabidopsis thaliana (Mouse-ear cress)
Ca_09543	Q9SY02	Pentatricopeptide repeat-containing protein At4g02750	PCMP-H24 At4g02750 T5J8.5	Arabidopsis thaliana (Mouse-ear cress)
Ca_09544	A2YNT8	Serine/threonine-protein kinase SAPK2 (EC 2.7.11.1) (Osmotic stress/abscisic acid-activated protein kinase 2)	SAPK2 OsI_025981	Oryza sativa subsp. indica (Rice)	ATP binding [GO:0005524]; protein serine/threonine kinase activity [GO:0004674]; abscisic acid-activated signaling pathway [GO:0009738]		abscisic acid-activated signaling pathway [GO:0009738]	ATP binding [GO:0005524]; protein serine/threonine kinase activity [GO:0004674]
Ca_09545	Q5ZLV4	tRNA (cytosine(34)-C(5))-methyltransferase (EC 2.1.1.203) (NOL1/NOP2/Sun domain family member 2)	NSUN2 RCJMB04_4l11	Gallus gallus (Chicken)	cytoplasm [GO:0005737]; nucleolus [GO:0005730]; tRNA (cytosine-5-)-methyltransferase activity [GO:0016428]; tRNA binding [GO:0000049]	cytoplasm [GO:0005737]; nucleolus [GO:0005730]		tRNA (cytosine-5-)-methyltransferase activity [GO:0016428]; tRNA binding [GO:0000049]
Ca_09546	Q40191	Ras-related protein Rab11A	RAB11A	Lotus japonicus (Lotus corniculatus var. japonicus)	intracellular [GO:0005622]; plasma membrane [GO:0005886]; GTP binding [GO:0005525]; protein transport [GO:0015031]; small GTPase mediated signal transduction [GO:0007264]	intracellular [GO:0005622]; plasma membrane [GO:0005886]	protein transport [GO:0015031]; small GTPase mediated signal transduction [GO:0007264]	GTP binding [GO:0005525]
Ca_09547	O14327	Polyadenylate-binding protein 2 (PABP-2) (Poly(A)-binding protein 2) (Poly(A)-binding protein II) (PABII)	pab2 SPBC16E9.12c	Schizosaccharomyces pombe (strain 972 / ATCC 24843) (Fission yeast)	cytoplasm [GO:0005737]; nuclear chromatin [GO:0000790]; nucleus [GO:0005634]; polysome [GO:0005844]; nucleotide binding [GO:0000166]; poly(A) binding [GO:0008143]; negative regulation of G2/M transition of mitotic cell cycle [GO:0010972]; nuclear-transcribed mRNA poly(A) tail shortening [GO:0000289]	cytoplasm [GO:0005737]; nuclear chromatin [GO:0000790]; nucleus [GO:0005634]; polysome [GO:0005844]	negative regulation of G2/M transition of mitotic cell cycle [GO:0010972]; nuclear-transcribed mRNA poly(A) tail shortening [GO:0000289]	nucleotide binding [GO:0000166]; poly(A) binding [GO:0008143]
Ca_09548	I1K4H8	Uncharacterized protein		Glycine max (Soybean) (Glycine hispida)
Ca_09549	Q28CM3	Maternal DNA replication licensing factor mcm6 (EC 3.6.4.12) (Maternal minichromosome maintenance protein 6) (mMCM6)	mmcm6 TEgg078c13.1	Xenopus tropicalis (Western clawed frog) (Silurana tropicalis)	chromatin [GO:0000785]; MCM complex [GO:0042555]; nucleus [GO:0005634]; ATP binding [GO:0005524]; DNA binding [GO:0003677]; DNA helicase activity [GO:0003678]; metal ion binding [GO:0046872]; cell cycle [GO:0007049]; DNA replication initiation [GO:0006270]; DNA unwinding involved in DNA replication [GO:0006268]; regulation of DNA-dependent DNA replication initiation [GO:0030174]	chromatin [GO:0000785]; MCM complex [GO:0042555]; nucleus [GO:0005634]	cell cycle [GO:0007049]; DNA replication initiation [GO:0006270]; DNA unwinding involved in DNA replication [GO:0006268]; regulation of DNA-dependent DNA replication initiation [GO:0030174]	ATP binding [GO:0005524]; DNA binding [GO:0003677]; DNA helicase activity [GO:0003678]; metal ion binding [GO:0046872]
Ca_09550	Q9LFT5	EPIDERMAL PATTERNING FACTOR-like protein 1 (EPF-like protein 1) [Cleaved into: MEPFL1]	EPFL1 At5g10310 F18D22.80	Arabidopsis thaliana (Mouse-ear cress)	extracellular region [GO:0005576]; guard cell differentiation [GO:0010052]; stomatal complex development [GO:0010374]	extracellular region [GO:0005576]	guard cell differentiation [GO:0010052]; stomatal complex development [GO:0010374]
Ca_09551	O33513	Protein CbbY	cbbY	Rhodobacter capsulatus (Rhodopseudomonas capsulata)	hydrolase activity [GO:0016787]			hydrolase activity [GO:0016787]
Ca_09552	Q66JA8	Enhancer of polycomb homolog 2	epc2	Xenopus laevis (African clawed frog)	Piccolo NuA4 histone acetyltransferase complex [GO:0032777]; chromatin modification [GO:0016568]; DNA repair [GO:0006281]; regulation of transcription, DNA-templated [GO:0006355]; transcription, DNA-templated [GO:0006351]	Piccolo NuA4 histone acetyltransferase complex [GO:0032777]	chromatin modification [GO:0016568]; DNA repair [GO:0006281]; regulation of transcription, DNA-templated [GO:0006355]; transcription, DNA-templated [GO:0006351]
Ca_09553	Q9LZM4	Wall-associated receptor kinase-like 20 (EC 2.7.11.-)	WAKL20 At5g02070 T7H20_120	Arabidopsis thaliana (Mouse-ear cress)	integral component of membrane [GO:0016021]; ATP binding [GO:0005524]; polysaccharide binding [GO:0030247]; protein serine/threonine kinase activity [GO:0004674]	integral component of membrane [GO:0016021]		ATP binding [GO:0005524]; polysaccharide binding [GO:0030247]; protein serine/threonine kinase activity [GO:0004674]
Ca_09554	Q1LZ86	Monoacylglycerol lipase ABHD6 (EC 3.1.1.23) (2-arachidonoylglycerol hydrolase) (Abhydrolase domain-containing protein 6)	ABHD6	Bos taurus (Bovine)	alpha-amino-3-hydroxy-5-methyl-4-isoxazolepropionic acid selective glutamate receptor complex [GO:0032281]; extracellular exosome [GO:0070062]; integral component of membrane [GO:0016021]; mitochondrion [GO:0005739]; acylglycerol lipase activity [GO:0047372]; phospholipase activity [GO:0004620]; acylglycerol catabolic process [GO:0046464]; long term synaptic depression [GO:0060292]; negative regu…	alpha-amino-3-hydroxy-5-methyl-4-isoxazolepropionic acid selective glutamate receptor complex [GO:0032281]; extracellular exosome [GO:0070062]; integral component of membrane [GO:0016021]; mitochondrion [GO:0005739]	acylglycerol catabolic process [GO:0046464]; long term synaptic depression [GO:0060292]; negative regulation of cell migration [GO:0030336]; phospholipid catabolic process [GO:0009395]; positive regulation of lipid biosynthetic process [GO:0046889]; regulation of endocannabinoid signaling pathway [GO:2000124]	acylglycerol lipase activity [GO:0047372]; phospholipase activity [GO:0004620]
Ca_09555	O22218	Calcium-transporting ATPase 4, plasma membrane-type (EC 3.6.3.8) (Ca(2+)-ATPase isoform 4)	ACA4 At2g41560 T32G6.8	Arabidopsis thaliana (Mouse-ear cress)	chloroplast [GO:0009507]; integral component of membrane [GO:0016021]; plant-type vacuole [GO:0000325]; plant-type vacuole membrane [GO:0009705]; vacuolar membrane [GO:0005774]; vacuole [GO:0005773]; ATP binding [GO:0005524]; calcium-transporting ATPase activity [GO:0005388]; calmodulin binding [GO:0005516]; metal ion binding [GO:0046872]; anion homeostasis [GO:0055081]; defense response to bacte…	chloroplast [GO:0009507]; integral component of membrane [GO:0016021]; plant-type vacuole [GO:0000325]; plant-type vacuole membrane [GO:0009705]; vacuolar membrane [GO:0005774]; vacuole [GO:0005773]	anion homeostasis [GO:0055081]; defense response to bacterium [GO:0042742]; negative regulation of programmed cell death [GO:0043069]; response to nematode [GO:0009624]	ATP binding [GO:0005524]; calcium-transporting ATPase activity [GO:0005388]; calmodulin binding [GO:0005516]; metal ion binding [GO:0046872]
Ca_09556	Q9FYE5	Probable sugar phosphate/phosphate translocator At5g04160	At5g04160 F21E1.80	Arabidopsis thaliana (Mouse-ear cress)	integral component of membrane [GO:0016021]; carbohydrate transport [GO:0008643]	integral component of membrane [GO:0016021]	carbohydrate transport [GO:0008643]
Ca_09557	C0LGT1	Probable LRR receptor-like serine/threonine-protein kinase At5g10290 (EC 2.7.11.1)	At5g10290 F18D22.60	Arabidopsis thaliana (Mouse-ear cress)	integral component of membrane [GO:0016021]; plasma membrane [GO:0005886]; ATP binding [GO:0005524]; protein serine/threonine kinase activity [GO:0004674]	integral component of membrane [GO:0016021]; plasma membrane [GO:0005886]		ATP binding [GO:0005524]; protein serine/threonine kinase activity [GO:0004674]
Ca_09558	Q943I6	Zinc finger protein STOP1 homolog (Protein STOP1 homolog)	Os01g0871200 LOC_Os01g65080 OsJ_04239 OSJNBb0008G24.8 P0039A07.24-1	Oryza sativa subsp. japonica (Rice)	nucleus [GO:0005634]; metal ion binding [GO:0046872]; nucleic acid binding [GO:0003676]; sequence-specific DNA binding transcription factor activity [GO:0003700]; response to acidic pH [GO:0010447]; response to aluminum ion [GO:0010044]; transcription, DNA-templated [GO:0006351]	nucleus [GO:0005634]	response to acidic pH [GO:0010447]; response to aluminum ion [GO:0010044]; transcription, DNA-templated [GO:0006351]	metal ion binding [GO:0046872]; nucleic acid binding [GO:0003676]; sequence-specific DNA binding transcription factor activity [GO:0003700]
Ca_09559	Q9SMR2	Tubulin-folding cofactor C (AtTFCC) (TFC C) (Protein PORCINO)	TFCC POR At4g39920 T5J17.90	Arabidopsis thaliana (Mouse-ear cress)	cytoplasm [GO:0005737]; cell morphogenesis [GO:0000902]; microtubule cytoskeleton organization [GO:0000226]; post-chaperonin tubulin folding pathway [GO:0007023]; tubulin complex assembly [GO:0007021]	cytoplasm [GO:0005737]	cell morphogenesis [GO:0000902]; microtubule cytoskeleton organization [GO:0000226]; post-chaperonin tubulin folding pathway [GO:0007023]; tubulin complex assembly [GO:0007021]
Ca_09560	Q9FJP3	50S ribosomal protein L29, chloroplastic (CL29)	RPL29 At5g65220 MQN23.16	Arabidopsis thaliana (Mouse-ear cress)	chloroplast [GO:0009507]; chloroplast envelope [GO:0009941]; chloroplast stroma [GO:0009570]; nucleoid [GO:0009295]; ribosome [GO:0005840]; structural constituent of ribosome [GO:0003735]; translation [GO:0006412]	chloroplast [GO:0009507]; chloroplast envelope [GO:0009941]; chloroplast stroma [GO:0009570]; nucleoid [GO:0009295]; ribosome [GO:0005840]	translation [GO:0006412]	structural constituent of ribosome [GO:0003735]
Ca_09561	Q8LAM0	Ubiquitin carboxyl-terminal hydrolase 4 (EC 3.4.19.12) (Deubiquitinating enzyme 4) (AtUBP4) (Ubiquitin thioesterase 4) (Ubiquitin-specific-processing protease 4)	UBP4 At2g22310 T26C19.3	Arabidopsis thaliana (Mouse-ear cress)	nucleus [GO:0005634]; cysteine-type peptidase activity [GO:0008234]; ubiquitinyl hydrolase activity [GO:0036459]; ubiquitin-dependent protein catabolic process [GO:0006511]	nucleus [GO:0005634]	ubiquitin-dependent protein catabolic process [GO:0006511]	cysteine-type peptidase activity [GO:0008234]; ubiquitinyl hydrolase activity [GO:0036459]
Ca_09562	Q8GSA7	Calmodulin-binding transcription activator 3 (Ethylene-induced calmodulin-binding protein 1) (EICBP1) (Ethylene-induced calmodulin-binding protein a) (EICBP.a) (Signal-responsive protein 1)	CMTA3 SR1 At2g22300 T26C19.4	Arabidopsis thaliana (Mouse-ear cress)	nucleus [GO:0005634]; DNA binding [GO:0003677]; defense response to bacterium [GO:0042742]; defense response to fungus [GO:0050832]; leaf senescence [GO:0010150]; regulation of transcription, DNA-templated [GO:0006355]; response to cold [GO:0009409]; transcription, DNA-templated [GO:0006351]	nucleus [GO:0005634]	defense response to bacterium [GO:0042742]; defense response to fungus [GO:0050832]; leaf senescence [GO:0010150]; regulation of transcription, DNA-templated [GO:0006355]; response to cold [GO:0009409]; transcription, DNA-templated [GO:0006351]	DNA binding [GO:0003677]
Ca_09563	Q9LV81	Probable mitochondrial adenine nucleotide transporter BTL3 (Adenine nucleotide transporter BT1-like protein 3)	At5g64970 MXK3.20	Arabidopsis thaliana (Mouse-ear cress)	integral component of membrane [GO:0016021]; mitochondrial inner membrane [GO:0005743]; mitochondrion [GO:0005739]; plastid [GO:0009536]; transmembrane transport [GO:0055085]	integral component of membrane [GO:0016021]; mitochondrial inner membrane [GO:0005743]; mitochondrion [GO:0005739]; plastid [GO:0009536]	transmembrane transport [GO:0055085]
Ca_09564	Q9LFT9	Ras-related protein RABH1e (AtRABH1e)	RABH1E At5g10260 F18D22.30	Arabidopsis thaliana (Mouse-ear cress)	Golgi apparatus [GO:0005794]; Golgi membrane [GO:0000139]; GTP binding [GO:0005525]; GTPase activity [GO:0003924]; intra-Golgi vesicle-mediated transport [GO:0006891]; intracellular protein transport [GO:0006886]; metabolic process [GO:0008152]; Rab protein signal transduction [GO:0032482]; retrograde transport, endosome to Golgi [GO:0042147]; retrograde vesicle-mediated transport, Golgi to ER [G…	Golgi apparatus [GO:0005794]; Golgi membrane [GO:0000139]	intracellular protein transport [GO:0006886]; intra-Golgi vesicle-mediated transport [GO:0006891]; metabolic process [GO:0008152]; Rab protein signal transduction [GO:0032482]; retrograde transport, endosome to Golgi [GO:0042147]; retrograde vesicle-mediated transport, Golgi to ER [GO:0006890]	GTPase activity [GO:0003924]; GTP binding [GO:0005525]
Ca_09565	Q9LFU0	BTB/POZ domain-containing protein DOT3 (Protein DEFECTIVELY ORGANIZED TRIBUTARIES 3)	DOT3 At5g10250 F18D22.20	Arabidopsis thaliana (Mouse-ear cress)	cotyledon vascular tissue pattern formation [GO:0010588]; leaf vascular tissue pattern formation [GO:0010305]; phloem or xylem histogenesis [GO:0010087]; primary root development [GO:0080022]; protein ubiquitination [GO:0016567]; shoot system development [GO:0048367]		cotyledon vascular tissue pattern formation [GO:0010588]; leaf vascular tissue pattern formation [GO:0010305]; phloem or xylem histogenesis [GO:0010087]; primary root development [GO:0080022]; protein ubiquitination [GO:0016567]; shoot system development [GO:0048367]
Ca_09566	Q0I161	50S ribosomal protein L23	rplW HS_0061	Haemophilus somnus (strain 129Pt) (Histophilus somni)	ribosome [GO:0005840]; nucleotide binding [GO:0000166]; rRNA binding [GO:0019843]; structural constituent of ribosome [GO:0003735]; translation [GO:0006412]	ribosome [GO:0005840]	translation [GO:0006412]	nucleotide binding [GO:0000166]; rRNA binding [GO:0019843]; structural constituent of ribosome [GO:0003735]
Ca_09567	Q8LES0	CMP-sialic acid transporter 5 (CMP-SA-Tr 5) (CMP-Sia-Tr 5)	At5g65000 MXK3.23	Arabidopsis thaliana (Mouse-ear cress)	endoplasmic reticulum [GO:0005783]; Golgi membrane [GO:0000139]; integral component of membrane [GO:0016021]; sialic acid transmembrane transporter activity [GO:0015136]; sugar:proton symporter activity [GO:0005351]; UDP-N-acetylgalactosamine transmembrane transporter activity [GO:0005463]; negative regulation of cytokinin dehydrogenase activity [GO:1903857]; negative regulation of ER-associated …	endoplasmic reticulum [GO:0005783]; Golgi membrane [GO:0000139]; integral component of membrane [GO:0016021]	negative regulation of cytokinin dehydrogenase activity [GO:1903857]; negative regulation of ER-associated ubiquitin-dependent protein catabolic process [GO:1903070]; pollen exine formation [GO:0010584]; regulation of shoot apical meristem development [GO:1902183]; sialic acid transport [GO:0015739]; UDP-N-acetylgalactosamine transport [GO:0015789]; UDP-N-acetylglucosamine transmembrane transport…	sialic acid transmembrane transporter activity [GO:0015136]; sugar:proton symporter activity [GO:0005351]; UDP-N-acetylgalactosamine transmembrane transporter activity [GO:0005463]
Ca_09568	A0PJX2	TLD domain-containing protein 2 (TBC/LysM-associated domain-containing protein 2)	TLDC2	Homo sapiens (Human)
Ca_09569	Q9LX07	Annexin D7 (AnnAt7)	ANNAT7 ANN7 At5g10230 F18D22.4 T31P16_220	Arabidopsis thaliana (Mouse-ear cress)	calcium ion binding [GO:0005509]; calcium-dependent phospholipid binding [GO:0005544]; response to cold [GO:0009409]; response to heat [GO:0009408]; response to salt stress [GO:0009651]; response to water deprivation [GO:0009414]		response to cold [GO:0009409]; response to heat [GO:0009408]; response to salt stress [GO:0009651]; response to water deprivation [GO:0009414]	calcium-dependent phospholipid binding [GO:0005544]; calcium ion binding [GO:0005509]
Ca_09570	K7LS61	Uncharacterized protein		Glycine max (Soybean) (Glycine hispida)
Ca_09571	Q3ZBR5	Tetratricopeptide repeat protein 1 (TPR repeat protein 1)	TTC1	Bos taurus (Bovine)	peroxisomal membrane [GO:0005778]	peroxisomal membrane [GO:0005778]
Ca_09572	Q1PEU4	Pentatricopeptide repeat-containing protein At2g44880	PCMP-E9 At2g44880 T13E15.11	Arabidopsis thaliana (Mouse-ear cress)
Ca_09573	Q9GQQ0	Protein spinster (Protein benchwarmer) (Protein diphthong)	spin bnch CG8428	Drosophila melanogaster (Fruit fly)	integral component of membrane [GO:0016021]; late endosome membrane [GO:0031902]; lysosomal membrane [GO:0005765]; vesicle [GO:0031982]; sphingolipid transporter activity [GO:0046624]; cellular response to starvation [GO:0009267]; courtship behavior [GO:0007619]; endocytosis [GO:0006897]; endosome to lysosome transport [GO:0008333]; glial cell differentiation [GO:0010001]; glial cell migration [G…	integral component of membrane [GO:0016021]; late endosome membrane [GO:0031902]; lysosomal membrane [GO:0005765]; vesicle [GO:0031982]	cellular response to starvation [GO:0009267]; courtship behavior [GO:0007619]; endocytosis [GO:0006897]; endosome to lysosome transport [GO:0008333]; glial cell differentiation [GO:0010001]; glial cell migration [GO:0008347]; larval central nervous system remodeling [GO:0035193]; locomotion [GO:0040011]; lysosome organization [GO:0007040]; negative regulation of decapentaplegic signaling pathway …	sphingolipid transporter activity [GO:0046624]
Ca_09574	Q8LAL0	Protein SCO1 homolog 2, mitochondrial (Homolog of the copper chaperone SCO1 member 2) (HCC2)	HCC2 SCO1-2 At4g39740 T19P19.130	Arabidopsis thaliana (Mouse-ear cress)	integral component of membrane [GO:0016021]; mitochondrial inner membrane [GO:0005743]; copper ion homeostasis [GO:0055070]	integral component of membrane [GO:0016021]; mitochondrial inner membrane [GO:0005743]	copper ion homeostasis [GO:0055070]
Ca_09575	C8YR32	Lipoxygenase homology domain-containing protein 1	Loxhd1	Mus musculus (Mouse)	membrane [GO:0016020]; stereocilium [GO:0032420]; calcium channel activity [GO:0005262]; calcium ion transmembrane transport [GO:0070588]; detection of mechanical stimulus [GO:0050982]; sensory perception of sound [GO:0007605]	membrane [GO:0016020]; stereocilium [GO:0032420]	calcium ion transmembrane transport [GO:0070588]; detection of mechanical stimulus [GO:0050982]; sensory perception of sound [GO:0007605]	calcium channel activity [GO:0005262]
Ca_09576	K7L6J6	Uncharacterized protein (Fragment)		Glycine max (Soybean) (Glycine hispida)
Ca_09577	Q5HZ05	Probable trehalose-phosphate phosphatase J (AtTPPJ) (EC 3.1.3.12) (Trehalose 6-phosphate phosphatase)	TPPJ At5g65140 MQN23.7	Arabidopsis thaliana (Mouse-ear cress)	nucleolus [GO:0005730]; nucleus [GO:0005634]; trehalose-phosphatase activity [GO:0004805]; response to cadmium ion [GO:0046686]; trehalose biosynthetic process [GO:0005992]	nucleolus [GO:0005730]; nucleus [GO:0005634]	response to cadmium ion [GO:0046686]; trehalose biosynthetic process [GO:0005992]	trehalose-phosphatase activity [GO:0004805]
Ca_09578	O65665	Ethylene-responsive transcription factor ERF060	ERF060 At4g39780 T19P19.170	Arabidopsis thaliana (Mouse-ear cress)	nucleus [GO:0005634]; DNA binding [GO:0003677]; sequence-specific DNA binding transcription factor activity [GO:0003700]; ethylene-activated signaling pathway [GO:0009873]; transcription, DNA-templated [GO:0006351]	nucleus [GO:0005634]	ethylene-activated signaling pathway [GO:0009873]; transcription, DNA-templated [GO:0006351]	DNA binding [GO:0003677]; sequence-specific DNA binding transcription factor activity [GO:0003700]
Ca_09579	Q3E902	40S ribosomal protein S21-2	RPS21C At5g27700 T1G16.30	Arabidopsis thaliana (Mouse-ear cress)	cytosolic small ribosomal subunit [GO:0022627]; structural constituent of ribosome [GO:0003735]; translation [GO:0006412]	cytosolic small ribosomal subunit [GO:0022627]	translation [GO:0006412]	structural constituent of ribosome [GO:0003735]
Ca_09580	D3YBG8	Putative uncharacterized protein		Trifolium repens (Creeping white clover)
Ca_09581	O65201	Acyl-coenzyme A oxidase 2, peroxisomal (AOX 2) (EC 1.3.3.6) (Long-chain acyl-CoA oxidase) (AtCX2)	ACX2 At5g65110 MQN23.4	Arabidopsis thaliana (Mouse-ear cress)	peroxisome [GO:0005777]; acyl-CoA dehydrogenase activity [GO:0003995]; acyl-CoA oxidase activity [GO:0003997]; flavin adenine dinucleotide binding [GO:0050660]; fatty acid beta-oxidation [GO:0006635]; long-chain fatty acid metabolic process [GO:0001676]	peroxisome [GO:0005777]	fatty acid beta-oxidation [GO:0006635]; long-chain fatty acid metabolic process [GO:0001676]	acyl-CoA dehydrogenase activity [GO:0003995]; acyl-CoA oxidase activity [GO:0003997]; flavin adenine dinucleotide binding [GO:0050660]
Ca_09582	G7LAC7	BZIP transcription factor (Uncharacterized protein)	MTR_8g091250	Medicago truncatula (Barrel medic) (Medicago tribuloides)
Ca_09583	Q9LX16	Putative ETHYLENE INSENSITIVE 3-like 4 protein	EIL4 At5g10120 T31P16_110	Arabidopsis thaliana (Mouse-ear cress)	nucleus [GO:0005634]; sequence-specific DNA binding transcription factor activity [GO:0003700]; ethylene-activated signaling pathway [GO:0009873]; regulation of transcription, DNA-templated [GO:0006355]; response to karrikin [GO:0080167]; transcription, DNA-templated [GO:0006351]	nucleus [GO:0005634]	ethylene-activated signaling pathway [GO:0009873]; regulation of transcription, DNA-templated [GO:0006355]; response to karrikin [GO:0080167]; transcription, DNA-templated [GO:0006351]	sequence-specific DNA binding transcription factor activity [GO:0003700]
Ca_09584	Q9LR47	Type IV inositol polyphosphate 5-phosphatase 6 (At5PTase6) (EC 3.1.3.36) (EC 3.1.3.86) (Protein COTYLEDON VASCULAR PATTERN 2)	IP5P6 CVP2 At1g05470 T25N20.12	Arabidopsis thaliana (Mouse-ear cress)	intracellular [GO:0005622]; inositol trisphosphate phosphatase activity [GO:0046030]; phosphatidylinositol-3,4,5-trisphosphate 5-phosphatase activity [GO:0034485]; phosphatidylinositol-4,5-bisphosphate 5-phosphatase activity [GO:0004439]; abscisic acid-activated signaling pathway [GO:0009738]; cell differentiation [GO:0030154]; cotyledon vascular tissue pattern formation [GO:0010588]; inositol ph…	intracellular [GO:0005622]	abscisic acid-activated signaling pathway [GO:0009738]; cell differentiation [GO:0030154]; cotyledon vascular tissue pattern formation [GO:0010588]; inositol phosphate dephosphorylation [GO:0046855]; inositol phosphate-mediated signaling [GO:0048016]; inositol trisphosphate metabolic process [GO:0032957]; leaf vascular tissue pattern formation [GO:0010305]; phosphatidylinositol dephosphorylation …	inositol trisphosphate phosphatase activity [GO:0046030]; phosphatidylinositol-3,4,5-trisphosphate 5-phosphatase activity [GO:0034485]; phosphatidylinositol-4,5-bisphosphate 5-phosphatase activity [GO:0004439]
Ca_09585	Q6MEW4	2,3-bisphosphoglycerate-dependent phosphoglycerate mutase (BPG-dependent PGAM) (PGAM) (Phosphoglyceromutase) (dPGM) (EC 5.4.2.11)	gpmA pgmA pc0161	Protochlamydia amoebophila (strain UWE25)	2,3-bisphosphoglycerate-dependent phosphoglycerate mutase activity [GO:0046538]; gluconeogenesis [GO:0006094]; glycolytic process [GO:0006096]		gluconeogenesis [GO:0006094]; glycolytic process [GO:0006096]	2,3-bisphosphoglycerate-dependent phosphoglycerate mutase activity [GO:0046538]
Ca_09586	Q9LW96	Inositol-3-phosphate synthase (MIP synthase) (EC 5.5.1.4) (Myo-inositol 1-phosphate synthase) (IPS) (MI-1-P synthase)		Nicotiana tabacum (Common tobacco)	cytoplasm [GO:0005737]; inositol-3-phosphate synthase activity [GO:0004512]; inositol biosynthetic process [GO:0006021]; phospholipid biosynthetic process [GO:0008654]	cytoplasm [GO:0005737]	inositol biosynthetic process [GO:0006021]; phospholipid biosynthetic process [GO:0008654]	inositol-3-phosphate synthase activity [GO:0004512]
Ca_09587	Q5B5X8	Probable glucan 1,3-beta-glucosidase A (EC 3.2.1.58) (Exo-1,3-beta-glucanase 1) (Exo-1,3-beta-glucanase A)	exgA exg1 AN4052	Emericella nidulans (strain FGSC A4 / ATCC 38163 / CBS 112.46 / NRRL 194 / M139) (Aspergillus nidulans)	barrier septum [GO:0000935]; extracellular region [GO:0005576]; glucan endo-1,6-beta-glucosidase activity [GO:0046557]; glucan exo-1,3-beta-glucosidase activity [GO:0004338]; metal ion binding [GO:0046872]; cell wall organization [GO:0071555]; polysaccharide catabolic process [GO:0000272]	barrier septum [GO:0000935]; extracellular region [GO:0005576]	cell wall organization [GO:0071555]; polysaccharide catabolic process [GO:0000272]	glucan endo-1,6-beta-glucosidase activity [GO:0046557]; glucan exo-1,3-beta-glucosidase activity [GO:0004338]; metal ion binding [GO:0046872]
Ca_09588	Q9LX14	Protein UPSTREAM OF FLC	UFC At5g10150 T31P16.140	Arabidopsis thaliana (Mouse-ear cress)
Ca_09589	Q8RA32	DNA polymerase III PolC-type (PolIII) (EC 2.7.7.7)	polC TTE1398	Caldanaerobacter subterraneus subsp. tengcongensis (strain DSM 15242 / JCM 11007 / NBRC 100824 / MB4) (Thermoanaerobacter tengcongensis)	cytoplasm [GO:0005737]; 3'-5' exonuclease activity [GO:0008408]; DNA binding [GO:0003677]; DNA-directed DNA polymerase activity [GO:0003887]; DNA-dependent DNA replication [GO:0006261]	cytoplasm [GO:0005737]	DNA-dependent DNA replication [GO:0006261]	3'-5' exonuclease activity [GO:0008408]; DNA binding [GO:0003677]; DNA-directed DNA polymerase activity [GO:0003887]
Ca_09590	E9L7A5	Bifunctional aspartate aminotransferase and glutamate/aspartate-prephenate aminotransferase (PhPPA-AT) (EC 2.6.1.1) (EC 2.6.1.78) (EC 2.6.1.79)		Petunia hybrida (Petunia)	chloroplast [GO:0009507]; aspartate-prephenate aminotransferase activity [GO:0033853]; glutamate-prephenate aminotransferase activity [GO:0033854]; identical protein binding [GO:0042802]; L-aspartate:2-oxoglutarate aminotransferase activity [GO:0004069]; L-phenylalanine:2-oxoglutarate aminotransferase activity [GO:0080130]; pyridoxal phosphate binding [GO:0030170]; aromatic amino acid family bios…	chloroplast [GO:0009507]	aromatic amino acid family biosynthetic process, prephenate pathway [GO:0009095]; L-phenylalanine biosynthetic process [GO:0009094]	aspartate-prephenate aminotransferase activity [GO:0033853]; glutamate-prephenate aminotransferase activity [GO:0033854]; identical protein binding [GO:0042802]; L-aspartate:2-oxoglutarate aminotransferase activity [GO:0004069]; L-phenylalanine:2-oxoglutarate aminotransferase activity [GO:0080130]; pyridoxal phosphate binding [GO:0030170]
Ca_09591	P24792	L-ascorbate oxidase (ASO) (Ascorbase) (EC 1.10.3.3)	AAO	Cucurbita maxima (Pumpkin) (Winter squash)	extracellular region [GO:0005576]; copper ion binding [GO:0005507]; L-ascorbate oxidase activity [GO:0008447]	extracellular region [GO:0005576]		copper ion binding [GO:0005507]; L-ascorbate oxidase activity [GO:0008447]
Ca_09592	Q9FL53	Fasciclin-like arabinogalactan protein 21	FLA21 At5g06920 MOJ9.9	Arabidopsis thaliana (Mouse-ear cress)	extracellular region [GO:0005576]	extracellular region [GO:0005576]
Ca_09593	Q9SCY3	Photosynthetic NDH subunit of lumenal location 4, chloroplastic (FK506-binding protein 16-2) (AtFKBP16-2) (Immunophilin FKBP16-2) (Peptidyl-prolyl cis-trans isomerase FKBP16-2) (PPIase FKBP16-2) (EC 5.2.1.8) (Rotamase)	PNSL4 FKBP16-2 FKBP22-2 FKBP23I At4g39710 T19P19.100	Arabidopsis thaliana (Mouse-ear cress)	chloroplast [GO:0009507]; chloroplast thylakoid lumen [GO:0009543]; chloroplast thylakoid membrane [GO:0009535]; cytoplasm [GO:0005737]; thylakoid [GO:0009579]; FK506 binding [GO:0005528]; peptidyl-prolyl cis-trans isomerase activity [GO:0003755]; chaperone-mediated protein folding [GO:0061077]; protein peptidyl-prolyl isomerization [GO:0000413]; transport [GO:0006810]	chloroplast [GO:0009507]; chloroplast thylakoid lumen [GO:0009543]; chloroplast thylakoid membrane [GO:0009535]; cytoplasm [GO:0005737]; thylakoid [GO:0009579]	chaperone-mediated protein folding [GO:0061077]; protein peptidyl-prolyl isomerization [GO:0000413]; transport [GO:0006810]	FK506 binding [GO:0005528]; peptidyl-prolyl cis-trans isomerase activity [GO:0003755]
Ca_09594	Q9SZN7	formin-like protein 8 (AtFH8) (AtFORMIN-1)	HIPP26 FP6 At4g38580 F20M13.140	Arabidopsis thaliana (Mouse-ear cress)	nuclear membrane [GO:0031965]; plasma membrane [GO:0005886]; plasmodesma [GO:0009506]; metal ion binding [GO:0046872]; heat acclimation [GO:0010286]; metal ion transport [GO:0030001]	nuclear membrane [GO:0031965]; plasma membrane [GO:0005886]; plasmodesma [GO:0009506]	heat acclimation [GO:0010286]; metal ion transport [GO:0030001]	metal ion binding [GO:0046872]
Ca_16732	Q9SX98	Lysine histidine transporter-like 8 (Amino acid transporter-like protein 1)	AATL1 At1g47670 F16N3.4	Arabidopsis thaliana (Mouse-ear cress)	integral component of membrane [GO:0016021]; plasma membrane [GO:0005886]; amino acid transport [GO:0006865]	integral component of membrane [GO:0016021]; plasma membrane [GO:0005886]	amino acid transport [GO:0006865]
Ca_16733	Q9SX98	Lysine histidine transporter-like 8 (Amino acid transporter-like protein 1)	AATL1 At1g47670 F16N3.4	Arabidopsis thaliana (Mouse-ear cress)	integral component of membrane [GO:0016021]; plasma membrane [GO:0005886]; amino acid transport [GO:0006865]	integral component of membrane [GO:0016021]; plasma membrane [GO:0005886]	amino acid transport [GO:0006865]
Ca_16734	Q43517	Ferredoxin-1, chloroplastic (Ferredoxin I)	SEND33	Solanum lycopersicum (Tomato) (Lycopersicon esculentum)	chloroplast [GO:0009507]; 2 iron, 2 sulfur cluster binding [GO:0051537]; electron carrier activity [GO:0009055]; metal ion binding [GO:0046872]; electron transport chain [GO:0022900]	chloroplast [GO:0009507]	electron transport chain [GO:0022900]	2 iron, 2 sulfur cluster binding [GO:0051537]; electron carrier activity [GO:0009055]; metal ion binding [GO:0046872]
Ca_16735	Q9HD45	Transmembrane 9 superfamily member 3 (EP70-P-iso) (SM-11044-binding protein)	TM9SF3 SMBP UNQ245/PRO282	Homo sapiens (Human)	integral component of membrane [GO:0016021]	integral component of membrane [GO:0016021]
Ca_16736	Q7XQP4	Serine/threonine-protein kinase SAPK7 (EC 2.7.11.1) (Osmotic stress/abscisic acid-activated protein kinase 7)	SAPK7 Os04g0432000 LOC_Os04g35240 OsJ_14855 OSJNBa0084A10.12	Oryza sativa subsp. japonica (Rice)	cytoplasm [GO:0005737]; nucleus [GO:0005634]; ATP binding [GO:0005524]; protein serine/threonine kinase activity [GO:0004674]; abscisic acid-activated signaling pathway [GO:0009738]; defense response to bacterium [GO:0042742]	cytoplasm [GO:0005737]; nucleus [GO:0005634]	abscisic acid-activated signaling pathway [GO:0009738]; defense response to bacterium [GO:0042742]	ATP binding [GO:0005524]; protein serine/threonine kinase activity [GO:0004674]
Ca_16737	G7IPF8	Uncharacterized protein	MTR_2g006850	Medicago truncatula (Barrel medic) (Medicago tribuloides)
Ca_16738	Q9XHP0	11S globulin seed storage protein 2 (11S globulin seed storage protein II) (Alpha-globulin) [Cleaved into: 11S globulin seed storage protein 2 acidic chain (11S globulin seed storage protein II acidic chain); 11S globulin seed storage protein 2 basic chain (11S globulin seed storage protein II basic chain)]		Sesamum indicum (Oriental sesame) (Sesamum orientale)	protein body [GO:0042735]; nutrient reservoir activity [GO:0045735]; protein oligomerization [GO:0051259]	protein body [GO:0042735]	protein oligomerization [GO:0051259]	nutrient reservoir activity [GO:0045735]
Ca_16739	P07730	Glutelin type-A 2 (Glutelin type II) [Cleaved into: Glutelin type-A 2 acidic chain; Glutelin type-A 2 basic chain]	GLUA2 GLUA-2 GT1 Os10g0400200 LOC_Os10g26060 OSJNBa0050N08.16	Oryza sativa subsp. japonica (Rice)	nutrient reservoir activity [GO:0045735]			nutrient reservoir activity [GO:0045735]
Ca_16740	Q949M8	Probable 3-hydroxyisobutyrate dehydrogenase-like 3, mitochondrial (HIBADH-like) (EC 1.1.1.31)	At1g71180 F23N20.17	Arabidopsis thaliana (Mouse-ear cress)	mitochondrion [GO:0005739]; 3-hydroxyisobutyrate dehydrogenase activity [GO:0008442]; NAD binding [GO:0051287]; phosphogluconate dehydrogenase (decarboxylating) activity [GO:0004616]; valine catabolic process [GO:0006574]	mitochondrion [GO:0005739]	valine catabolic process [GO:0006574]	3-hydroxyisobutyrate dehydrogenase activity [GO:0008442]; NAD binding [GO:0051287]; phosphogluconate dehydrogenase (decarboxylating) activity [GO:0004616]
Ca_16741	Q9SUI2	Phosphatidylinositol 4-phosphate 5-kinase 7 (AtPIP5K7) (EC 2.7.1.68) (1-phosphatidylinositol 4-phosphate kinase 7) (Diphosphoinositide kinase 7) (AtP5K2) (PtdIns(4)P-5-kinase 7)	PIP5K7 P5K2 At1g10900 T19D16.18	Arabidopsis thaliana (Mouse-ear cress)	plasma membrane [GO:0005886]; 1-phosphatidylinositol-4-phosphate 5-kinase activity [GO:0016308]; ATP binding [GO:0005524]	plasma membrane [GO:0005886]		1-phosphatidylinositol-4-phosphate 5-kinase activity [GO:0016308]; ATP binding [GO:0005524]
Ca_16742	Q6IDL4	Transmembrane emp24 domain-containing protein p24delta3 (p24 family protein delta1a) (p24delta1a) (p24 family protein delta3) (p24delta3)	At1g09580 F14J9.28	Arabidopsis thaliana (Mouse-ear cress)	endoplasmic reticulum membrane [GO:0005789]; integral component of membrane [GO:0016021]; protein transport [GO:0015031]; vesicle-mediated transport [GO:0016192]	endoplasmic reticulum membrane [GO:0005789]; integral component of membrane [GO:0016021]	protein transport [GO:0015031]; vesicle-mediated transport [GO:0016192]
Ca_16743	Q8LG89	Basic blue protein (Plantacyanin)	ARPN At2g02850 T17M13.2	Arabidopsis thaliana (Mouse-ear cress)	apoplast [GO:0048046]; extracellular matrix [GO:0031012]; proteinaceous extracellular matrix [GO:0005578]; electron carrier activity [GO:0009055]; metal ion binding [GO:0046872]; anther development [GO:0048653]; oxidation-reduction process [GO:0055114]; pollination [GO:0009856]	apoplast [GO:0048046]; extracellular matrix [GO:0031012]; proteinaceous extracellular matrix [GO:0005578]	anther development [GO:0048653]; oxidation-reduction process [GO:0055114]; pollination [GO:0009856]	electron carrier activity [GO:0009055]; metal ion binding [GO:0046872]
Ca_16744	Q8W4H1	GATA transcription factor 26	GATA26 At4g17570 dl4820c FCAALL.45	Arabidopsis thaliana (Mouse-ear cress)	nucleus [GO:0005634]; sequence-specific DNA binding [GO:0043565]; sequence-specific DNA binding transcription factor activity [GO:0003700]; zinc ion binding [GO:0008270]; transcription, DNA-templated [GO:0006351]	nucleus [GO:0005634]	transcription, DNA-templated [GO:0006351]	sequence-specific DNA binding [GO:0043565]; sequence-specific DNA binding transcription factor activity [GO:0003700]; zinc ion binding [GO:0008270]
Ca_16745	Q9SA77	UDP-arabinose 4-epimerase 1 (EC 5.1.3.5) (UDP-D-xylose 4-epimerase 1)	MUR4 At1g30620 T5I8.7	Arabidopsis thaliana (Mouse-ear cress)	Golgi apparatus [GO:0005794]; Golgi cisterna membrane [GO:0032580]; integral component of membrane [GO:0016021]; coenzyme binding [GO:0050662]; UDP-arabinose 4-epimerase activity [GO:0050373]; UDP-glucose 4-epimerase activity [GO:0003978]; arabinose biosynthetic process [GO:0019567]; capsule polysaccharide biosynthetic process [GO:0045227]; galactose metabolic process [GO:0006012]; plant-type cel…	Golgi apparatus [GO:0005794]; Golgi cisterna membrane [GO:0032580]; integral component of membrane [GO:0016021]	arabinose biosynthetic process [GO:0019567]; capsule polysaccharide biosynthetic process [GO:0045227]; galactose metabolic process [GO:0006012]; plant-type cell wall biogenesis [GO:0009832]; UDP-L-arabinose biosynthetic process [GO:0033358]	coenzyme binding [GO:0050662]; UDP-arabinose 4-epimerase activity [GO:0050373]; UDP-glucose 4-epimerase activity [GO:0003978]
Ca_16746	O64495	Subtilisin-like protease SBT1.2 (EC 3.4.21.-) (Cucumisin-like serine protease SDD1) (Protein STOMATAL DENSITY AND DISTRIBUTION 1) (Subtilase subfamily 1 member 2) (AtSBT1.2) (Subtilisin-like protease SDD1)	SBT1.2 SDD1 At1g04110 F20D22.12	Arabidopsis thaliana (Mouse-ear cress)	apoplast [GO:0048046]; cell wall [GO:0005618]; external side of plasma membrane [GO:0009897]; serine-type endopeptidase activity [GO:0004252]; regulation of cell proliferation [GO:0042127]; stomatal complex morphogenesis [GO:0010103]	apoplast [GO:0048046]; cell wall [GO:0005618]; external side of plasma membrane [GO:0009897]	regulation of cell proliferation [GO:0042127]; stomatal complex morphogenesis [GO:0010103]	serine-type endopeptidase activity [GO:0004252]
Ca_16747	Q9SPE5	Gamma-soluble NSF attachment protein (Gamma-SNAP) (N-ethylmaleimide-sensitive factor attachment protein gamma)	GSNAP At4g20410 F9F13.60	Arabidopsis thaliana (Mouse-ear cress)	plasma membrane [GO:0005886]; SNARE complex [GO:0031201]; vacuolar membrane [GO:0005774]; soluble NSF attachment protein activity [GO:0005483]; syntaxin binding [GO:0019905]; intracellular protein transport [GO:0006886]; membrane fusion [GO:0061025]; vesicle-mediated transport [GO:0016192]	plasma membrane [GO:0005886]; SNARE complex [GO:0031201]; vacuolar membrane [GO:0005774]	intracellular protein transport [GO:0006886]; membrane fusion [GO:0061025]; vesicle-mediated transport [GO:0016192]	soluble NSF attachment protein activity [GO:0005483]; syntaxin binding [GO:0019905]
Ca_16748	Q8GUI6	Probable lysine-specific demethylase JMJ14 (EC 1.14.11.-) (Jumonji domain-containing protein 14) (Jumonji domain-containing protein 4) (Lysine-specific histone demethylase JMJ14) (Protein JUMONJI 14)	JMJ14 JMJ4 PKDM7B At4g20400 F9F13.50	Arabidopsis thaliana (Mouse-ear cress)	nucleoplasm [GO:0005654]; dioxygenase activity [GO:0051213]; histone demethylase activity (H3-K4 specific) [GO:0032453]; metal ion binding [GO:0046872]; sequence-specific DNA binding transcription factor activity [GO:0003700]; transcription regulatory region sequence-specific DNA binding [GO:0000976]; histone H3-K4 demethylation [GO:0034720]; maintenance of DNA methylation [GO:0010216]; negative …	nucleoplasm [GO:0005654]	histone H3-K4 demethylation [GO:0034720]; maintenance of DNA methylation [GO:0010216]; negative regulation of flower development [GO:0009910]; negative regulation of long-day photoperiodism, flowering [GO:0048579]; negative regulation of transcription, DNA-templated [GO:0045892]; photoperiodism, flowering [GO:0048573]; regulation of transcription, DNA-templated [GO:0006355]; transcription, DNA-te…	dioxygenase activity [GO:0051213]; histone demethylase activity (H3-K4 specific) [GO:0032453]; metal ion binding [GO:0046872]; sequence-specific DNA binding transcription factor activity [GO:0003700]; transcription regulatory region sequence-specific DNA binding [GO:0000976]
Ca_16749	P94077	Protein LSD1 (Protein CHILLING SENSITIVE 4) (Protein LESION SIMULATING DISEASE 1) (AtLSD1) (Putative zinc finger LSD1)	LSD1 CHS4 At4g20380 F9F13.30	Arabidopsis thaliana (Mouse-ear cress)	cytoplasm [GO:0005737]; nucleus [GO:0005634]; negative regulation of programmed cell death [GO:0043069]; plant-type hypersensitive response [GO:0009626]	cytoplasm [GO:0005737]; nucleus [GO:0005634]	negative regulation of programmed cell death [GO:0043069]; plant-type hypersensitive response [GO:0009626]
Ca_16750	Q7ZW63	Kinetochore protein Nuf2 (Cell division cycle-associated protein 1)	nuf2 cdca1 zgc:56708	Danio rerio (Zebrafish) (Brachydanio rerio)	condensed chromosome kinetochore [GO:0000777]; Ndc80 complex [GO:0031262]; nucleus [GO:0005634]; cell division [GO:0051301]; heart development [GO:0007507]; mitotic nuclear division [GO:0007067]	condensed chromosome kinetochore [GO:0000777]; Ndc80 complex [GO:0031262]; nucleus [GO:0005634]	cell division [GO:0051301]; heart development [GO:0007507]; mitotic nuclear division [GO:0007067]
Ca_16751	Q84MA5	Cationic amino acid transporter 1 (Amino acid transporter 1)	CAT1 AAT1 At4g21120 F7J7.60	Arabidopsis thaliana (Mouse-ear cress)	integral component of plasma membrane [GO:0005887]; membrane [GO:0016020]; plasma membrane [GO:0005886]; amino acid transmembrane transporter activity [GO:0015171]; antiporter activity [GO:0015297]	integral component of plasma membrane [GO:0005887]; membrane [GO:0016020]; plasma membrane [GO:0005886]		amino acid transmembrane transporter activity [GO:0015171]; antiporter activity [GO:0015297]
Ca_16752	K7K3Z1	Uncharacterized protein		Glycine max (Soybean) (Glycine hispida)	methyltransferase activity [GO:0008168]			methyltransferase activity [GO:0008168]
Ca_16753	Q9FYL6	Very-long-chain 3-oxoacyl-CoA reductase-like protein At1g24470 (EC 1.-.-.-) (Beta-ketoacyl reductase 2) (AtKCR2)	KCR2 At1g24470 F21J9.13	Arabidopsis thaliana (Mouse-ear cress)	endoplasmic reticulum [GO:0005783]; endoplasmic reticulum membrane [GO:0005789]; integral component of membrane [GO:0016021]; ketoreductase activity [GO:0045703]	endoplasmic reticulum [GO:0005783]; endoplasmic reticulum membrane [GO:0005789]; integral component of membrane [GO:0016021]		ketoreductase activity [GO:0045703]
Ca_16754	Q9SX98	Lysine histidine transporter-like 8 (Amino acid transporter-like protein 1)	AATL1 At1g47670 F16N3.4	Arabidopsis thaliana (Mouse-ear cress)	integral component of membrane [GO:0016021]; plasma membrane [GO:0005886]; amino acid transport [GO:0006865]	integral component of membrane [GO:0016021]; plasma membrane [GO:0005886]	amino acid transport [GO:0006865]
Ca_16755	G7L9N0	Plant phospholipase-like protein (Uncharacterized protein)	MTR_8g089500	Medicago truncatula (Barrel medic) (Medicago tribuloides)
Ca_16756	O64682	Protein kinase PINOID (EC 2.7.11.1) (Protein kinase ABRUPTUS)	PID ABR At2g34650 T31E10.1	Arabidopsis thaliana (Mouse-ear cress)	cell surface [GO:0009986]; cytoplasm [GO:0005737]; cytosol [GO:0005829]; plasma membrane [GO:0005886]; ATP binding [GO:0005524]; kinase activity [GO:0016301]; protein kinase activity [GO:0004672]; protein serine/threonine kinase activity [GO:0004674]; auxin polar transport [GO:0009926]; auxin-activated signaling pathway [GO:0009734]; cotyledon development [GO:0048825]; intracellular signal transd…	cell surface [GO:0009986]; cytoplasm [GO:0005737]; cytosol [GO:0005829]; plasma membrane [GO:0005886]	auxin-activated signaling pathway [GO:0009734]; auxin polar transport [GO:0009926]; cotyledon development [GO:0048825]; intracellular signal transduction [GO:0035556]; phyllome development [GO:0048827]; positive gravitropism [GO:0009958]; protein phosphorylation [GO:0006468]; response to auxin [GO:0009733]; response to karrikin [GO:0080167]; root hair elongation [GO:0048767]; root hair initiation…	ATP binding [GO:0005524]; kinase activity [GO:0016301]; protein kinase activity [GO:0004672]; protein serine/threonine kinase activity [GO:0004674]
Ca_16757	Q9FJU9	Glucan endo-1,3-beta-glucosidase 13 (EC 3.2.1.39) ((1->3)-beta-glucan endohydrolase 13) ((1->3)-beta-glucanase 13) (Beta-1,3-endoglucanase 13) (Beta-1,3-glucanase 13)	At5g56590 MIK19.3	Arabidopsis thaliana (Mouse-ear cress)	anchored component of membrane [GO:0031225]; anchored component of plasma membrane [GO:0046658]; extracellular region [GO:0005576]; plant-type cell wall [GO:0009505]; plasma membrane [GO:0005886]; glucan endo-1,3-beta-D-glucosidase activity [GO:0042973]; carbohydrate metabolic process [GO:0005975]; cell wall organization [GO:0071555]; defense response [GO:0006952]	anchored component of membrane [GO:0031225]; anchored component of plasma membrane [GO:0046658]; extracellular region [GO:0005576]; plant-type cell wall [GO:0009505]; plasma membrane [GO:0005886]	carbohydrate metabolic process [GO:0005975]; cell wall organization [GO:0071555]; defense response [GO:0006952]	glucan endo-1,3-beta-D-glucosidase activity [GO:0042973]
Ca_16758	Q6QNU4	DNA damage-binding protein 1 (High pigmentation protein 1) (UV-damaged DNA-binding protein 1)	DDB1 hp1	Solanum lycopersicum (Tomato) (Lycopersicon esculentum)	nucleus [GO:0005634]; nucleic acid binding [GO:0003676]; protein ubiquitination [GO:0016567]; red, far-red light phototransduction [GO:0009585]	nucleus [GO:0005634]	protein ubiquitination [GO:0016567]; red, far-red light phototransduction [GO:0009585]	nucleic acid binding [GO:0003676]
Ca_16759	Q689D6	Protein ROOT PRIMORDIUM DEFECTIVE 1	RPD1 At4g33495 F17M5	Arabidopsis thaliana (Mouse-ear cress)	lateral root morphogenesis [GO:0010102]; negative regulation of cell proliferation [GO:0008285]		lateral root morphogenesis [GO:0010102]; negative regulation of cell proliferation [GO:0008285]
Ca_16760	Q84MA5	Cationic amino acid transporter 1 (Amino acid transporter 1)	CAT1 AAT1 At4g21120 F7J7.60	Arabidopsis thaliana (Mouse-ear cress)	integral component of plasma membrane [GO:0005887]; membrane [GO:0016020]; plasma membrane [GO:0005886]; amino acid transmembrane transporter activity [GO:0015171]; antiporter activity [GO:0015297]	integral component of plasma membrane [GO:0005887]; membrane [GO:0016020]; plasma membrane [GO:0005886]		amino acid transmembrane transporter activity [GO:0015171]; antiporter activity [GO:0015297]
Ca_16761	P80470	Photosystem II core complex proteins psbY, chloroplastic (L-arginine-metabolizing enzyme) (L-AME) [Cleaved into: Photosystem II protein psbY-1, chloroplastic (psbY-A1); Photosystem II protein psbY-2, chloroplastic (psbY-A2)]	PSBY	Spinacia oleracea (Spinach)	chloroplast thylakoid membrane [GO:0009535]; integral component of membrane [GO:0016021]; photosystem II [GO:0009523]; manganese ion binding [GO:0030145]; photosynthesis [GO:0015979]	chloroplast thylakoid membrane [GO:0009535]; integral component of membrane [GO:0016021]; photosystem II [GO:0009523]	photosynthesis [GO:0015979]	manganese ion binding [GO:0030145]
Ca_16762	K7L6D8	Uncharacterized protein		Glycine max (Soybean) (Glycine hispida)
Ca_16763	Q9SAF1	Actin-related protein 3 (Protein DISTORTED TRICHOMES 1)	ARP3 DIS1 At1g13180 F3F19.20	Arabidopsis thaliana (Mouse-ear cress)	Arp2/3 protein complex [GO:0005885]; cytosol [GO:0005829]; ATP binding [GO:0005524]; actin filament organization [GO:0007015]; Arp2/3 complex-mediated actin nucleation [GO:0034314]; cell morphogenesis [GO:0000902]; multicellular organismal development [GO:0007275]; multidimensional cell growth [GO:0009825]; trichome morphogenesis [GO:0010090]	Arp2/3 protein complex [GO:0005885]; cytosol [GO:0005829]	actin filament organization [GO:0007015]; Arp2/3 complex-mediated actin nucleation [GO:0034314]; cell morphogenesis [GO:0000902]; multicellular organismal development [GO:0007275]; multidimensional cell growth [GO:0009825]; trichome morphogenesis [GO:0010090]	ATP binding [GO:0005524]
Ca_16764	I3S3F6	Uncharacterized protein		Lotus japonicus (Lotus corniculatus var. japonicus)
Ca_16765	Q09990	F-box/WD repeat-containing protein lin-23 (Abnormal cell lineage protein 23)	lin-23 K10B2.1	Caenorhabditis elegans	cytoplasm [GO:0005737]; nucleus [GO:0005634]; cell cycle [GO:0007049]; cell division [GO:0051301]; negative regulation of cell proliferation [GO:0008285]; neuron projection morphogenesis [GO:0048812]	cytoplasm [GO:0005737]; nucleus [GO:0005634]	cell cycle [GO:0007049]; cell division [GO:0051301]; negative regulation of cell proliferation [GO:0008285]; neuron projection morphogenesis [GO:0048812]
Ca_16766	I3RZK0	Ribosomal-like protein, putative (Uncharacterized protein)	MTR_8g089655	Medicago truncatula (Barrel medic) (Medicago tribuloides)	chloroplast envelope [GO:0009941]; chloroplast thylakoid membrane [GO:0009535]	chloroplast envelope [GO:0009941]; chloroplast thylakoid membrane [GO:0009535]
Ca_16767	E2FKH5	Sieve element occlusion e (Uncharacterized protein)	SEOe Glyma08g13870	Glycine max (Soybean) (Glycine hispida)
Ca_16768	P23548	Endoglucanase (EC 3.2.1.4) (Cellulase) (Endo-1,4-beta-glucanase)		Paenibacillus polymyxa (Bacillus polymyxa)	cellulase activity [GO:0008810]; cellulose catabolic process [GO:0030245]		cellulose catabolic process [GO:0030245]	cellulase activity [GO:0008810]
Ca_16769	P23548	Endoglucanase (EC 3.2.1.4) (Cellulase) (Endo-1,4-beta-glucanase)		Paenibacillus polymyxa (Bacillus polymyxa)	cellulase activity [GO:0008810]; cellulose catabolic process [GO:0030245]		cellulose catabolic process [GO:0030245]	cellulase activity [GO:0008810]
Ca_16770	Q9LY87	E3 ubiquitin-protein ligase RGLG2 (EC 6.3.2.-) (RING domain ligase 2)	RGLG2 At5g14420 F18O22.210	Arabidopsis thaliana (Mouse-ear cress)	nucleus [GO:0005634]; plasma membrane [GO:0005886]; ligase activity [GO:0016874]; ubiquitin-protein transferase activity [GO:0004842]; zinc ion binding [GO:0008270]; auxin metabolic process [GO:0009850]; cytokinin metabolic process [GO:0009690]; negative regulation of response to water deprivation [GO:0080148]; protein ubiquitination [GO:0016567]	nucleus [GO:0005634]; plasma membrane [GO:0005886]	auxin metabolic process [GO:0009850]; cytokinin metabolic process [GO:0009690]; negative regulation of response to water deprivation [GO:0080148]; protein ubiquitination [GO:0016567]	ligase activity [GO:0016874]; ubiquitin-protein transferase activity [GO:0004842]; zinc ion binding [GO:0008270]
Ca_16771	Q5XVA8	Uncharacterized protein At3g49055	At3g49055 T2J13.1	Arabidopsis thaliana (Mouse-ear cress)
Ca_16772	I1K4E9	Uncharacterized protein		Glycine max (Soybean) (Glycine hispida)
Ca_16773	Q9SAD9	Pentatricopeptide repeat-containing protein At1g13040, mitochondrial	At1g13040 F3F19.6	Arabidopsis thaliana (Mouse-ear cress)	mitochondrion [GO:0005739]; vacuolar membrane [GO:0005774]	mitochondrion [GO:0005739]; vacuolar membrane [GO:0005774]
Ca_16774	Q9C5S1	Protein-tyrosine-phosphatase MKP1 (EC 3.1.3.48) (Mitogen-activated protein kinase phosphatase 1) (AtMKP1)	MKP1 At3g55270 T26I12.150	Arabidopsis thaliana (Mouse-ear cress)	cytosol [GO:0005829]; MAP kinase tyrosine/serine/threonine phosphatase activity [GO:0017017]; protein tyrosine phosphatase activity [GO:0004725]; defense response [GO:0006952]; inactivation of MAPK activity [GO:0000188]; protein dephosphorylation [GO:0006470]; response to salt stress [GO:0009651]; response to UV-B [GO:0010224]; response to UV-C [GO:0010225]	cytosol [GO:0005829]	defense response [GO:0006952]; inactivation of MAPK activity [GO:0000188]; protein dephosphorylation [GO:0006470]; response to salt stress [GO:0009651]; response to UV-B [GO:0010224]; response to UV-C [GO:0010225]	MAP kinase tyrosine/serine/threonine phosphatase activity [GO:0017017]; protein tyrosine phosphatase activity [GO:0004725]
Ca_16775	I1KSW8	Uncharacterized protein		Glycine max (Soybean) (Glycine hispida)	integral component of membrane [GO:0016021]; hydrolase activity, acting on carbon-nitrogen (but not peptide) bonds, in linear amides [GO:0016811]; ceramide metabolic process [GO:0006672]	integral component of membrane [GO:0016021]	ceramide metabolic process [GO:0006672]	hydrolase activity, acting on carbon-nitrogen (but not peptide) bonds, in linear amides [GO:0016811]
Ca_16776	Q9URZ0	Alpha-galactosidase mel1 (EC 3.2.1.22) (Alpha-D-galactoside galactohydrolase) (Melibiase)	mel1 SPAC869.07c	Schizosaccharomyces pombe (strain 972 / ATCC 24843) (Fission yeast)	cytoplasm [GO:0005737]; endoplasmic reticulum [GO:0005783]; endoplasmic reticulum lumen [GO:0005788]; extracellular region [GO:0005576]; alpha-galactosidase activity [GO:0004557]; raffinose alpha-galactosidase activity [GO:0052692]; extracellular polysaccharide metabolic process [GO:0046379]; glycoside catabolic process [GO:0016139]; glycosylceramide catabolic process [GO:0046477]; melibiose cata…	cytoplasm [GO:0005737]; endoplasmic reticulum [GO:0005783]; endoplasmic reticulum lumen [GO:0005788]; extracellular region [GO:0005576]	extracellular polysaccharide metabolic process [GO:0046379]; glycoside catabolic process [GO:0016139]; glycosylceramide catabolic process [GO:0046477]; melibiose catabolic process [GO:0005995]; oligosaccharide metabolic process [GO:0009311]	alpha-galactosidase activity [GO:0004557]; raffinose alpha-galactosidase activity [GO:0052692]
Ca_16777	O24413	60S acidic ribosomal protein P3 (P1/P2-like) (P3A)	RPP3A	Zea mays (Maize)	ribosome [GO:0005840]; structural constituent of ribosome [GO:0003735]; translational elongation [GO:0006414]	ribosome [GO:0005840]	translational elongation [GO:0006414]	structural constituent of ribosome [GO:0003735]
Ca_16778	K7KQU5	Uncharacterized protein		Glycine max (Soybean) (Glycine hispida)
Ca_16779	Q9LIN2	GDSL esterase/lipase At3g26430 (EC 3.1.1.-) (Extracellular lipase At3g26430)	At3g26430 F20C19.19	Arabidopsis thaliana (Mouse-ear cress)	extracellular region [GO:0005576]; lipase activity [GO:0016298]; lipid catabolic process [GO:0016042]	extracellular region [GO:0005576]	lipid catabolic process [GO:0016042]	lipase activity [GO:0016298]
Ca_16780	I1K4F7	Uncharacterized protein		Glycine max (Soybean) (Glycine hispida)	intracellular [GO:0005622]; membrane [GO:0016020]; phosphorelay sensor kinase activity [GO:0000155]	intracellular [GO:0005622]; membrane [GO:0016020]		phosphorelay sensor kinase activity [GO:0000155]
Ca_16781	I1K4F8	Uncharacterized protein		Glycine max (Soybean) (Glycine hispida)
Ca_16782	C6SXB6	Uncharacterized protein		Glycine max (Soybean) (Glycine hispida)
Ca_16783	Q02527	Beta-1,4-mannosyl-glycoprotein 4-beta-N-acetylglucosaminyltransferase (EC 2.4.1.144) (N-glycosyl-oligosaccharide-glycoprotein N-acetylglucosaminyltransferase III) (GNT-III) (GlcNAc-T III) (N-acetylglucosaminyltransferase III)	Mgat3 Gnt3	Rattus norvegicus (Rat)	Golgi membrane [GO:0000139]; integral component of membrane [GO:0016021]; beta-1,4-mannosylglycoprotein 4-beta-N-acetylglucosaminyltransferase activity [GO:0003830]; protein N-linked glycosylation [GO:0006487]	Golgi membrane [GO:0000139]; integral component of membrane [GO:0016021]	protein N-linked glycosylation [GO:0006487]	beta-1,4-mannosylglycoprotein 4-beta-N-acetylglucosaminyltransferase activity [GO:0003830]
Ca_16785	G7K4M4	Uncharacterized protein	MTR_5g095400	Medicago truncatula (Barrel medic) (Medicago tribuloides)
Ca_16786	G7I2H0	Deleted.
Ca_16787	Q8GS60	7-hydroxymethyl chlorophyll a reductase, chloroplastic (EC 1.17.7.2)	HCAR HMCR At1g04620 T1G11.13	Arabidopsis thaliana (Mouse-ear cress)	chloroplast [GO:0009507]; 7-hydroxymethyl chlorophyll a reductase activity [GO:0090415]; iron-sulfur cluster binding [GO:0051536]; metal ion binding [GO:0046872]; chlorophyll cycle [GO:0033354]; chlorophyll metabolic process [GO:0015994]	chloroplast [GO:0009507]	chlorophyll cycle [GO:0033354]; chlorophyll metabolic process [GO:0015994]	7-hydroxymethyl chlorophyll a reductase activity [GO:0090415]; iron-sulfur cluster binding [GO:0051536]; metal ion binding [GO:0046872]
Ca_20465	Q945B6	Probable 2-oxoglutarate-dependent dioxygenase AOP1.2 (EC 1.14.11.-)	AOP1.2	Arabidopsis thaliana (Mouse-ear cress)	metal ion binding [GO:0046872]; oxidoreductase activity, acting on paired donors, with incorporation or reduction of molecular oxygen, 2-oxoglutarate as one donor, and incorporation of one atom each of oxygen into both donors [GO:0016706]			metal ion binding [GO:0046872]; oxidoreductase activity, acting on paired donors, with incorporation or reduction of molecular oxygen, 2-oxoglutarate as one donor, and incorporation of one atom each of oxygen into both donors [GO:0016706]
Ca_20466	Q945B6	Probable 2-oxoglutarate-dependent dioxygenase AOP1.2 (EC 1.14.11.-)	AOP1.2	Arabidopsis thaliana (Mouse-ear cress)	metal ion binding [GO:0046872]; oxidoreductase activity, acting on paired donors, with incorporation or reduction of molecular oxygen, 2-oxoglutarate as one donor, and incorporation of one atom each of oxygen into both donors [GO:0016706]			metal ion binding [GO:0046872]; oxidoreductase activity, acting on paired donors, with incorporation or reduction of molecular oxygen, 2-oxoglutarate as one donor, and incorporation of one atom each of oxygen into both donors [GO:0016706]
Ca_20467	Q9FYF9	F-box protein At1g67340	At1g67340 F1N21.16	Arabidopsis thaliana (Mouse-ear cress)	nucleus [GO:0005634]; protein ubiquitination [GO:0016567]	nucleus [GO:0005634]	protein ubiquitination [GO:0016567]
Ca_20468	I3T2Z4	Uncharacterized protein		Lotus japonicus (Lotus corniculatus var. japonicus)
Ca_20469	Q9FYF7	REF/SRPP-like protein At1g67360	At1g67360 F1N21.18	Arabidopsis thaliana (Mouse-ear cress)	vacuole [GO:0005773]	vacuole [GO:0005773]
Ca_20470	Q9LMX7	Cytochrome P450 78A5 (EC 1.14.-.-) (Protein KLUH)	CYP78A5 KLU At1g13710 F21F23.15	Arabidopsis thaliana (Mouse-ear cress)	endoplasmic reticulum [GO:0005783]; integral component of membrane [GO:0016021]; membrane [GO:0016020]; heme binding [GO:0020037]; iron ion binding [GO:0005506]; oxidoreductase activity, acting on paired donors, with incorporation or reduction of molecular oxygen, NAD(P)H as one donor, and incorporation of one atom of oxygen [GO:0016709]; floral organ development [GO:0048437]; organ growth [GO:00…	endoplasmic reticulum [GO:0005783]; integral component of membrane [GO:0016021]; membrane [GO:0016020]	floral organ development [GO:0048437]; organ growth [GO:0035265]; positive regulation of cell proliferation [GO:0008284]; positive regulation of organ growth [GO:0046622]; regulation of growth rate [GO:0040009]; secondary metabolite biosynthetic process [GO:0044550]	heme binding [GO:0020037]; iron ion binding [GO:0005506]; oxidoreductase activity, acting on paired donors, with incorporation or reduction of molecular oxygen, NAD(P)H as one donor, and incorporation of one atom of oxygen [GO:0016709]
Ca_20471	Q10SX7	Probable glucuronosyltransferase Os03g0107900 (EC 2.4.-.-)	Os03g0107900 LOC_Os03g01760 OsJ_09104	Oryza sativa subsp. japonica (Rice)	Golgi membrane [GO:0000139]; integral component of membrane [GO:0016021]; transferase activity, transferring glycosyl groups [GO:0016757]; cell wall organization [GO:0071555]	Golgi membrane [GO:0000139]; integral component of membrane [GO:0016021]	cell wall organization [GO:0071555]	transferase activity, transferring glycosyl groups [GO:0016757]
Ca_20472	Q7Z2K6	Endoplasmic reticulum metallopeptidase 1 (EC 3.4.-.-) (Felix-ina)	ERMP1 FXNA KIAA1815	Homo sapiens (Human)	endoplasmic reticulum membrane [GO:0005789]; integral component of membrane [GO:0016021]; membrane [GO:0016020]; metal ion binding [GO:0046872]; metallopeptidase activity [GO:0008237]	endoplasmic reticulum membrane [GO:0005789]; integral component of membrane [GO:0016021]; membrane [GO:0016020]		metal ion binding [GO:0046872]; metallopeptidase activity [GO:0008237]
Ca_20473	Q93VI3	60S ribosomal protein L17-1	RPL17A At1g27400 F17L21.19	Arabidopsis thaliana (Mouse-ear cress)	chloroplast [GO:0009507]; cytosol [GO:0005829]; cytosolic large ribosomal subunit [GO:0022625]; plasma membrane [GO:0005886]; plasmodesma [GO:0009506]; vacuolar membrane [GO:0005774]; vacuole [GO:0005773]; structural constituent of ribosome [GO:0003735]; translation [GO:0006412]	chloroplast [GO:0009507]; cytosol [GO:0005829]; cytosolic large ribosomal subunit [GO:0022625]; plasma membrane [GO:0005886]; plasmodesma [GO:0009506]; vacuolar membrane [GO:0005774]; vacuole [GO:0005773]	translation [GO:0006412]	structural constituent of ribosome [GO:0003735]
Ca_20474	Q3E9A4	Probable glycosyltransferase At5g20260 (EC 2.4.-.-)	At5g20260 F5O24.150	Arabidopsis thaliana (Mouse-ear cress)	Golgi membrane [GO:0000139]; integral component of membrane [GO:0016021]; transferase activity, transferring glycosyl groups [GO:0016757]; cell wall organization [GO:0071555]	Golgi membrane [GO:0000139]; integral component of membrane [GO:0016021]	cell wall organization [GO:0071555]	transferase activity, transferring glycosyl groups [GO:0016757]
Ca_20475	Q944J0	Probable signal peptidase complex subunit 1 (EC 3.4.-.-) (Microsomal signal peptidase 12 kDa subunit) (SPase 12 kDa subunit)	At2g22425 F14M13.3	Arabidopsis thaliana (Mouse-ear cress)	integral component of membrane [GO:0016021]; signal peptidase complex [GO:0005787]; peptidase activity [GO:0008233]; signal peptide processing [GO:0006465]	integral component of membrane [GO:0016021]; signal peptidase complex [GO:0005787]	signal peptide processing [GO:0006465]	peptidase activity [GO:0008233]
Ca_20476	Q9CAG8	F-box/kelch-repeat protein At1g67480	At1g67480 F12B7.3 T1F15.5	Arabidopsis thaliana (Mouse-ear cress)
Ca_20477	F4HTM3	Mannosyl-oligosaccharide glucosidase GCS1 (EC 3.2.1.106) (Alpha-glucosidase 1) (Glucosidase 1) (Protein KNOPF) (Protein MUNCHKIN)	GCS1 KNF MUC RSW At1g67490 F12B7.4 T1F15.4	Arabidopsis thaliana (Mouse-ear cress)	endoplasmic reticulum [GO:0005783]; endoplasmic reticulum membrane [GO:0005789]; integral component of membrane [GO:0016021]; alpha-1,4-glucosidase activity [GO:0004558]; mannosyl-oligosaccharide glucosidase activity [GO:0004573]; epidermal cell differentiation [GO:0009913]; oligosaccharide metabolic process [GO:0009311]; root epidermal cell differentiation [GO:0010053]	endoplasmic reticulum [GO:0005783]; endoplasmic reticulum membrane [GO:0005789]; integral component of membrane [GO:0016021]	epidermal cell differentiation [GO:0009913]; oligosaccharide metabolic process [GO:0009311]; root epidermal cell differentiation [GO:0010053]	alpha-1,4-glucosidase activity [GO:0004558]; mannosyl-oligosaccharide glucosidase activity [GO:0004573]
Ca_20478	F4HTM3	Mannosyl-oligosaccharide glucosidase GCS1 (EC 3.2.1.106) (Alpha-glucosidase 1) (Glucosidase 1) (Protein KNOPF) (Protein MUNCHKIN)	GCS1 KNF MUC RSW At1g67490 F12B7.4 T1F15.4	Arabidopsis thaliana (Mouse-ear cress)	endoplasmic reticulum [GO:0005783]; endoplasmic reticulum membrane [GO:0005789]; integral component of membrane [GO:0016021]; alpha-1,4-glucosidase activity [GO:0004558]; mannosyl-oligosaccharide glucosidase activity [GO:0004573]; epidermal cell differentiation [GO:0009913]; oligosaccharide metabolic process [GO:0009311]; root epidermal cell differentiation [GO:0010053]	endoplasmic reticulum [GO:0005783]; endoplasmic reticulum membrane [GO:0005789]; integral component of membrane [GO:0016021]	epidermal cell differentiation [GO:0009913]; oligosaccharide metabolic process [GO:0009311]; root epidermal cell differentiation [GO:0010053]	alpha-1,4-glucosidase activity [GO:0004558]; mannosyl-oligosaccharide glucosidase activity [GO:0004573]
Ca_20479	F4HTM3	Mannosyl-oligosaccharide glucosidase GCS1 (EC 3.2.1.106) (Alpha-glucosidase 1) (Glucosidase 1) (Protein KNOPF) (Protein MUNCHKIN)	GCS1 KNF MUC RSW At1g67490 F12B7.4 T1F15.4	Arabidopsis thaliana (Mouse-ear cress)	endoplasmic reticulum [GO:0005783]; endoplasmic reticulum membrane [GO:0005789]; integral component of membrane [GO:0016021]; alpha-1,4-glucosidase activity [GO:0004558]; mannosyl-oligosaccharide glucosidase activity [GO:0004573]; epidermal cell differentiation [GO:0009913]; oligosaccharide metabolic process [GO:0009311]; root epidermal cell differentiation [GO:0010053]	endoplasmic reticulum [GO:0005783]; endoplasmic reticulum membrane [GO:0005789]; integral component of membrane [GO:0016021]	epidermal cell differentiation [GO:0009913]; oligosaccharide metabolic process [GO:0009311]; root epidermal cell differentiation [GO:0010053]	alpha-1,4-glucosidase activity [GO:0004558]; mannosyl-oligosaccharide glucosidase activity [GO:0004573]
Ca_20480	O48700	U-box domain-containing protein 6 (EC 6.3.2.-) (Plant U-box protein 6)	PUB6 At1g24330 F3I6.27	Arabidopsis thaliana (Mouse-ear cress)	chloroplast [GO:0009507]; ligase activity [GO:0016874]; ubiquitin-protein transferase activity [GO:0004842]	chloroplast [GO:0009507]		ligase activity [GO:0016874]; ubiquitin-protein transferase activity [GO:0004842]
Ca_20481	I3T519	Uncharacterized protein		Medicago truncatula (Barrel medic) (Medicago tribuloides)
Ca_20482	Q54F05	ATP-dependent RNA helicase dhx8 (EC 3.6.4.13) (DEAH box protein 8)	dhx8 prp22 DDB_G0291183	Dictyostelium discoideum (Slime mold)	cytoplasm [GO:0005737]; spliceosomal complex [GO:0005681]; ATP binding [GO:0005524]; ATP-dependent RNA helicase activity [GO:0004004]; poly(A) RNA binding [GO:0044822]; mRNA processing [GO:0006397]; RNA processing [GO:0006396]; RNA splicing [GO:0008380]	cytoplasm [GO:0005737]; spliceosomal complex [GO:0005681]	mRNA processing [GO:0006397]; RNA processing [GO:0006396]; RNA splicing [GO:0008380]	ATP binding [GO:0005524]; ATP-dependent RNA helicase activity [GO:0004004]; poly(A) RNA binding [GO:0044822]
Ca_20483	Q9CAG3	Lipoxygenase 6, chloroplastic (AtLOX6) (EC 1.13.11.12)	LOX6 At1g67560 F12B7.11	Arabidopsis thaliana (Mouse-ear cress)	chloroplast [GO:0009507]; plasma membrane [GO:0005886]; linoleate 13S-lipoxygenase activity [GO:0016165]; metal ion binding [GO:0046872]; jasmonic acid biosynthetic process [GO:0009695]; lipid oxidation [GO:0034440]; oxylipin biosynthetic process [GO:0031408]; response to wounding [GO:0009611]	chloroplast [GO:0009507]; plasma membrane [GO:0005886]	jasmonic acid biosynthetic process [GO:0009695]; lipid oxidation [GO:0034440]; oxylipin biosynthetic process [GO:0031408]; response to wounding [GO:0009611]	linoleate 13S-lipoxygenase activity [GO:0016165]; metal ion binding [GO:0046872]
Ca_20484	I1K3K2	Uncharacterized protein		Glycine max (Soybean) (Glycine hispida)
Ca_20485	Q7XUF4	Cyclin-dependent kinase G-2 (CDKG;2) (EC 2.7.11.22) (EC 2.7.11.23)	CDKG-2 Os04g0488000 LOC_Os04g41100 OJ991113_30.14	Oryza sativa subsp. japonica (Rice)	ATP binding [GO:0005524]; cyclin-dependent protein serine/threonine kinase activity [GO:0004693]; RNA polymerase II carboxy-terminal domain kinase activity [GO:0008353]			ATP binding [GO:0005524]; cyclin-dependent protein serine/threonine kinase activity [GO:0004693]; RNA polymerase II carboxy-terminal domain kinase activity [GO:0008353]
Ca_20486	P93788	Remorin (pp34)		Solanum tuberosum (Potato)	plasma membrane [GO:0005886]; galacturonate binding [GO:0048032]; cell-cell signaling [GO:0007267]; transport [GO:0006810]	plasma membrane [GO:0005886]	cell-cell signaling [GO:0007267]; transport [GO:0006810]	galacturonate binding [GO:0048032]
Ca_20487	Q0WVW7	ATP-dependent DNA helicase Q-like 5 (EC 3.6.4.12) (RecQ-like protein 5) (AtRecQ5) (AtRecQl5)	RECQL5 RECQ5 RQL5 At1g27880 F28L5.4	Arabidopsis thaliana (Mouse-ear cress)	nucleus [GO:0005634]; ATP binding [GO:0005524]; ATP-dependent helicase activity [GO:0008026]; nucleic acid binding [GO:0003676]; cellular response to water deprivation [GO:0042631]; DNA recombination [GO:0006310]	nucleus [GO:0005634]	cellular response to water deprivation [GO:0042631]; DNA recombination [GO:0006310]	ATP binding [GO:0005524]; ATP-dependent helicase activity [GO:0008026]; nucleic acid binding [GO:0003676]
Ca_20488	Q8VYP6	Polynucleotide 5'-hydroxyl-kinase NOL9 (EC 2.7.1.-) (Nucleolar protein 9 homolog)	At5g11010 T30N20.280	Arabidopsis thaliana (Mouse-ear cress)	nucleolus [GO:0005730]; ATP binding [GO:0005524]; polynucleotide 5'-hydroxyl-kinase activity [GO:0051731]; rRNA processing [GO:0006364]	nucleolus [GO:0005730]	rRNA processing [GO:0006364]	ATP binding [GO:0005524]; polynucleotide 5'-hydroxyl-kinase activity [GO:0051731]
Ca_20489	Q6AWW5	Ankyrin repeat-containing protein At5g02620	At5g02620 T22P11.210	Arabidopsis thaliana (Mouse-ear cress)	endoplasmic reticulum [GO:0005783]; integral component of membrane [GO:0016021]; plasma membrane [GO:0005886]	endoplasmic reticulum [GO:0005783]; integral component of membrane [GO:0016021]; plasma membrane [GO:0005886]
Ca_20490	M5XP05	Uncharacterized protein	PRUPE_ppa024551mg	Prunus persica (Peach) (Amygdalus persica)
Ca_20491	Q9LK64	ABC transporter C family member 3 (ABC transporter ABCC.3) (AtABCC3) (EC 3.6.3.44) (ATP-energized glutathione S-conjugate pump 3) (Glutathione S-conjugate-transporting ATPase 3) (Multidrug resistance-associated protein 3)	ABCC3 EST2 MRP3 At3g13080 MJG19.3	Arabidopsis thaliana (Mouse-ear cress)	apoplast [GO:0048046]; integral component of membrane [GO:0016021]; plant-type vacuole [GO:0000325]; plasmodesma [GO:0009506]; vacuolar membrane [GO:0005774]; vacuole [GO:0005773]; ATP binding [GO:0005524]; ATPase activity, coupled to transmembrane movement of substances [GO:0042626]; chlorophyll catabolite transmembrane transporter activity [GO:0010290]; glutathione S-conjugate-exporting ATPase …	apoplast [GO:0048046]; integral component of membrane [GO:0016021]; plant-type vacuole [GO:0000325]; plasmodesma [GO:0009506]; vacuolar membrane [GO:0005774]; vacuole [GO:0005773]		ATPase activity, coupled to transmembrane movement of substances [GO:0042626]; ATP binding [GO:0005524]; chlorophyll catabolite transmembrane transporter activity [GO:0010290]; glutathione S-conjugate-exporting ATPase activity [GO:0015431]; xenobiotic-transporting ATPase activity [GO:0008559]
Ca_20492	Q9LU91	F-box protein SKIP14 (SKP1-interacting partner 14)	SKIP14 At3g26000 MPE11.17	Arabidopsis thaliana (Mouse-ear cress)	protein ubiquitination [GO:0016567]		protein ubiquitination [GO:0016567]
Ca_20493	O76094	Signal recognition particle subunit SRP72 (SRP72) (Signal recognition particle 72 kDa protein)	SRP72	Homo sapiens (Human)	cytoplasm [GO:0005737]; cytosol [GO:0005829]; endoplasmic reticulum [GO:0005783]; nucleolus [GO:0005730]; plasma membrane [GO:0005886]; signal recognition particle, endoplasmic reticulum targeting [GO:0005786]; 7S RNA binding [GO:0008312]; poly(A) RNA binding [GO:0044822]; signal recognition particle binding [GO:0005047]; cellular protein metabolic process [GO:0044267]; gene expression [GO:001046…	cytoplasm [GO:0005737]; cytosol [GO:0005829]; endoplasmic reticulum [GO:0005783]; nucleolus [GO:0005730]; plasma membrane [GO:0005886]; signal recognition particle, endoplasmic reticulum targeting [GO:0005786]	cellular protein metabolic process [GO:0044267]; gene expression [GO:0010467]; response to drug [GO:0042493]; SRP-dependent cotranslational protein targeting to membrane [GO:0006614]; translation [GO:0006412]	7S RNA binding [GO:0008312]; poly(A) RNA binding [GO:0044822]; signal recognition particle binding [GO:0005047]
Ca_20494	Q6NQ83	Pentatricopeptide repeat-containing protein At3g22470, mitochondrial	At3g22470 F16J14.3	Arabidopsis thaliana (Mouse-ear cress)	mitochondrion [GO:0005739]	mitochondrion [GO:0005739]
Ca_23419	O04536	Probable galacturonosyltransferase-like 9 (EC 2.4.1.-) (Like glycosyl transferase 8)	GATL9 LGT8 At1g70090 F20P5.18	Arabidopsis thaliana (Mouse-ear cress)	Golgi apparatus [GO:0005794]; Golgi membrane [GO:0000139]; integral component of membrane [GO:0016021]; polygalacturonate 4-alpha-galacturonosyltransferase activity [GO:0047262]; cell wall organization [GO:0071555]; pectin biosynthetic process [GO:0045489]	Golgi apparatus [GO:0005794]; Golgi membrane [GO:0000139]; integral component of membrane [GO:0016021]	cell wall organization [GO:0071555]; pectin biosynthetic process [GO:0045489]	polygalacturonate 4-alpha-galacturonosyltransferase activity [GO:0047262]
Ca_23420	G7K5M5	TPX2 (Targeting protein for Xklp2) family protein, putative (Uncharacterized protein)	MTR_5g036560	Medicago truncatula (Barrel medic) (Medicago tribuloides)
Ca_23421	O04532	Formin-like protein 8 (AtFH8) (AtFORMIN-1)	FH8 At1g70140 F20P5.14	Arabidopsis thaliana (Mouse-ear cress)	cell-cell junction [GO:0005911]; integral component of membrane [GO:0016021]; plasma membrane [GO:0005886]; actin binding [GO:0003779]; actin filament binding [GO:0051015]; profilin binding [GO:0005522]; actin nucleation [GO:0045010]; cell tip growth [GO:0009932]	cell-cell junction [GO:0005911]; integral component of membrane [GO:0016021]; plasma membrane [GO:0005886]	actin nucleation [GO:0045010]; cell tip growth [GO:0009932]	actin binding [GO:0003779]; actin filament binding [GO:0051015]; profilin binding [GO:0005522]
Ca_23422	Q9ZWS9	Two-component response regulator ARR3	ARR3 At1g59940 F23H11.25	Arabidopsis thaliana (Mouse-ear cress)	cytoplasm [GO:0005737]; nucleus [GO:0005634]; phosphorelay response regulator activity [GO:0000156]; circadian rhythm [GO:0007623]; cytokinin-activated signaling pathway [GO:0009736]; phosphorelay signal transduction system [GO:0000160]; red light signaling pathway [GO:0010161]; regulation of transcription, DNA-templated [GO:0006355]; response to cytokinin [GO:0009735]; response to red light [GO:…	cytoplasm [GO:0005737]; nucleus [GO:0005634]	circadian rhythm [GO:0007623]; cytokinin-activated signaling pathway [GO:0009736]; phosphorelay signal transduction system [GO:0000160]; red light signaling pathway [GO:0010161]; regulation of transcription, DNA-templated [GO:0006355]; response to cytokinin [GO:0009735]; response to red light [GO:0010114]; transcription, DNA-templated [GO:0006351]	phosphorelay response regulator activity [GO:0000156]
Ca_23423	Q8C0R7	Zinc finger MYND domain-containing protein 15	Zmynd15	Mus musculus (Mouse)	cytoplasm [GO:0005737]; nucleus [GO:0005634]; histone deacetylase binding [GO:0042826]; metal ion binding [GO:0046872]; negative regulation of transcription, DNA-templated [GO:0045892]; spermatid development [GO:0007286]; transcription, DNA-templated [GO:0006351]	cytoplasm [GO:0005737]; nucleus [GO:0005634]	negative regulation of transcription, DNA-templated [GO:0045892]; spermatid development [GO:0007286]; transcription, DNA-templated [GO:0006351]	histone deacetylase binding [GO:0042826]; metal ion binding [GO:0046872]
Ca_23424	G7K5L2	Plant/F10M23-360 protein (Uncharacterized protein)	MTR_5g036420	Medicago truncatula (Barrel medic) (Medicago tribuloides)
Ca_23425	P29136	Metalloendoproteinase 1 (EC 3.4.24.-) (SMEP1)		Glycine max (Soybean) (Glycine hispida)	extracellular matrix [GO:0031012]; metalloendopeptidase activity [GO:0004222]; zinc ion binding [GO:0008270]	extracellular matrix [GO:0031012]		metalloendopeptidase activity [GO:0004222]; zinc ion binding [GO:0008270]
Ca_23426	P29136	Metalloendoproteinase 1 (EC 3.4.24.-) (SMEP1)		Glycine max (Soybean) (Glycine hispida)	extracellular matrix [GO:0031012]; metalloendopeptidase activity [GO:0004222]; zinc ion binding [GO:0008270]	extracellular matrix [GO:0031012]		metalloendopeptidase activity [GO:0004222]; zinc ion binding [GO:0008270]
Ca_23427	Q8YRI1	Uncharacterized WD repeat-containing protein alr3466	alr3466	Nostoc sp. (strain PCC 7120 / UTEX 2576)
Ca_23428	Q55116	Putative esterase sll0410 (EC 3.1.-.-)	sll0410	Synechocystis sp. (strain PCC 6803 / Kazusa)	hydrolase activity [GO:0016787]			hydrolase activity [GO:0016787]
Ca_23430	G7K485	SAM domain protein (Uncharacterized protein)	MTR_5g035810	Medicago truncatula (Barrel medic) (Medicago tribuloides)	chromatin silencing by small RNA [GO:0031048]; meiotic chromosome segregation [GO:0045132]; meiotic DNA double-strand break formation [GO:0042138]; reciprocal meiotic recombination [GO:0007131]; regulation of chromosome organization [GO:0033044]; sister chromatid cohesion [GO:0007062]		chromatin silencing by small RNA [GO:0031048]; meiotic chromosome segregation [GO:0045132]; meiotic DNA double-strand break formation [GO:0042138]; reciprocal meiotic recombination [GO:0007131]; regulation of chromosome organization [GO:0033044]; sister chromatid cohesion [GO:0007062]
Ca_23431	Q8VXV4	Chaperone protein dnaJ 16 (AtDjB16) (AtJ16) (Protein ARG1-LIKE 1) (AtARL1)	ATJ16 ARL1 B16 At1g24120 F3I6.4	Arabidopsis thaliana (Mouse-ear cress)	membrane [GO:0016020]; response to abscisic acid [GO:0009737]	membrane [GO:0016020]	response to abscisic acid [GO:0009737]
Ca_23432	M5Y187	Uncharacterized protein	PRUPE_ppa018104mg	Prunus persica (Peach) (Amygdalus persica)	cysteine-type peptidase activity [GO:0008234]			cysteine-type peptidase activity [GO:0008234]
Ca_23433	C7FDI5	TNP2		Glycine max (Soybean) (Glycine hispida)
Ca_23434	G7K475	DUF1262 family protein (Uncharacterized protein)	MTR_5g035690	Medicago truncatula (Barrel medic) (Medicago tribuloides)
Ca_23435	G7K475	DUF1262 family protein (Uncharacterized protein)	MTR_5g035690	Medicago truncatula (Barrel medic) (Medicago tribuloides)
Ca_23436	G7K475	DUF1262 family protein (Uncharacterized protein)	MTR_5g035690	Medicago truncatula (Barrel medic) (Medicago tribuloides)
Ca_24838	P62634	Cellular nucleic acid-binding protein (CNBP) (Zinc finger protein 9)	Cnbp Znf9	Rattus norvegicus (Rat)	cytosol [GO:0005829]; endoplasmic reticulum [GO:0005783]; nucleus [GO:0005634]; poly(A) RNA binding [GO:0044822]; single-stranded DNA binding [GO:0003697]; single-stranded RNA binding [GO:0003727]; zinc ion binding [GO:0008270]; positive regulation of cell proliferation [GO:0008284]; positive regulation of transcription from RNA polymerase II promoter [GO:0045944]; positive regulation of transcri…	cytosol [GO:0005829]; endoplasmic reticulum [GO:0005783]; nucleus [GO:0005634]	positive regulation of cell proliferation [GO:0008284]; positive regulation of transcription, DNA-templated [GO:0045893]; positive regulation of transcription from RNA polymerase II promoter [GO:0045944]; transcription, DNA-templated [GO:0006351]	poly(A) RNA binding [GO:0044822]; single-stranded DNA binding [GO:0003697]; single-stranded RNA binding [GO:0003727]; zinc ion binding [GO:0008270]
Ca_24839	O65499	Zinc finger protein ZAT3 (Protein DUO1-ACTIVATED ZINC FINGER 2)	ZAT3 DAZ2 At4g35280 F23E12.160	Arabidopsis thaliana (Mouse-ear cress)	nucleus [GO:0005634]; metal ion binding [GO:0046872]; sequence-specific DNA binding transcription factor activity [GO:0003700]; pollen sperm cell differentiation [GO:0048235]; regulation of transcription, DNA-templated [GO:0006355]; transcription, DNA-templated [GO:0006351]	nucleus [GO:0005634]	pollen sperm cell differentiation [GO:0048235]; regulation of transcription, DNA-templated [GO:0006355]; transcription, DNA-templated [GO:0006351]	metal ion binding [GO:0046872]; sequence-specific DNA binding transcription factor activity [GO:0003700]
Ca_24840	I1MHP5	Uncharacterized protein		Glycine max (Soybean) (Glycine hispida)
Ca_24841	Q9M205	Cyclin-U2-2 (CycU2;2) (Cyclin-P3.2) (CycP3;2)	CYCU2-2 At3g60550 T8B10.210	Arabidopsis thaliana (Mouse-ear cress)	cell cycle [GO:0007049]; cell division [GO:0051301]; regulation of cyclin-dependent protein serine/threonine kinase activity [GO:0000079]		cell cycle [GO:0007049]; cell division [GO:0051301]; regulation of cyclin-dependent protein serine/threonine kinase activity [GO:0000079]
Ca_24843	P38389	Protein transport protein Sec61 subunit beta	At2g45070 T14P1.12	Arabidopsis thaliana (Mouse-ear cress)	integral component of membrane [GO:0016021]; Sec61 translocon complex [GO:0005784]; intracellular protein transport [GO:0006886]	integral component of membrane [GO:0016021]; Sec61 translocon complex [GO:0005784]	intracellular protein transport [GO:0006886]
Ca_24844	G7IH01	Uncharacterized protein	MTR_2g068910	Medicago truncatula (Barrel medic) (Medicago tribuloides)
Ca_24845	Q949L5	Gag polyprotein (Fragment)	gag	Cicer arietinum (Chickpea) (Garbanzo)
Ca_24848	Q9LW07	Probable polygalacturonase At3g15720 (PG) (EC 3.2.1.15) (Pectinase At3g15720)	At3g15720 MSJ11.12	Arabidopsis thaliana (Mouse-ear cress)	anchored component of membrane [GO:0031225]; anchored component of plasma membrane [GO:0046658]; extracellular region [GO:0005576]; plant-type cell wall [GO:0009505]; polygalacturonase activity [GO:0004650]; carbohydrate metabolic process [GO:0005975]; cell wall organization [GO:0071555]	anchored component of membrane [GO:0031225]; anchored component of plasma membrane [GO:0046658]; extracellular region [GO:0005576]; plant-type cell wall [GO:0009505]	carbohydrate metabolic process [GO:0005975]; cell wall organization [GO:0071555]	polygalacturonase activity [GO:0004650]
Ca_24849	G7I7X5	Deleted.
Ca_25053	G7J0C1	Uncharacterized protein (WPP domain interacting protein, putative)	MTR_3g009740	Medicago truncatula (Barrel medic) (Medicago tribuloides)
Ca_25054	Q84WU2	Ubiquitin carboxyl-terminal hydrolase 13 (EC 3.4.19.12) (Deubiquitinating enzyme 13) (AtUBP13) (Ubiquitin thioesterase 13) (Ubiquitin-specific-processing protease 13)	UBP13 At3g11910 F26K24.20 MEC18.1	Arabidopsis thaliana (Mouse-ear cress)	cytosol [GO:0005829]; plasmodesma [GO:0009506]; cysteine-type peptidase activity [GO:0008234]; ubiquitinyl hydrolase activity [GO:0036459]; ubiquitin-dependent protein catabolic process [GO:0006511]	cytosol [GO:0005829]; plasmodesma [GO:0009506]	ubiquitin-dependent protein catabolic process [GO:0006511]	cysteine-type peptidase activity [GO:0008234]; ubiquitinyl hydrolase activity [GO:0036459]
Ca_25056	Q8LGG8	Universal stress protein A-like protein	At3g01520 F4P13.7	Arabidopsis thaliana (Mouse-ear cress)	plasma membrane [GO:0005886]; response to stress [GO:0006950]	plasma membrane [GO:0005886]	response to stress [GO:0006950]
Ca_25057	Q8WVE0	Protein-lysine N-methyltransferase N6AMT2 (EC 2.1.1.-) (N(6)-adenine-specific DNA methyltransferase 2)	N6AMT2	Homo sapiens (Human)	cytoplasm [GO:0005737]; extracellular exosome [GO:0070062]; methyltransferase activity [GO:0008168]; nucleic acid binding [GO:0003676]	cytoplasm [GO:0005737]; extracellular exosome [GO:0070062]		methyltransferase activity [GO:0008168]; nucleic acid binding [GO:0003676]
Ca_25058	Q91DM0	Genome polyprotein [Cleaved into: Movement protein (MP); Capsid protein (CP); Aspartic protease (PR) (EC 3.4.23.-); Reverse transcriptase (RT) (EC 2.7.7.49)]		Petunia vein clearing virus (isolate Shepherd) (PVCV)	aspartic-type endopeptidase activity [GO:0004190]; DNA binding [GO:0003677]; endonuclease activity [GO:0004519]; RNA-directed DNA polymerase activity [GO:0003964]; zinc ion binding [GO:0008270]; transport of virus in host, cell to cell [GO:0046740]		transport of virus in host, cell to cell [GO:0046740]	aspartic-type endopeptidase activity [GO:0004190]; DNA binding [GO:0003677]; endonuclease activity [GO:0004519]; RNA-directed DNA polymerase activity [GO:0003964]; zinc ion binding [GO:0008270]
Ca_25059	O65731	40S ribosomal protein S5 (Fragment)	RPS5	Cicer arietinum (Chickpea) (Garbanzo)	small ribosomal subunit [GO:0015935]; RNA binding [GO:0003723]; structural constituent of ribosome [GO:0003735]; translation [GO:0006412]	small ribosomal subunit [GO:0015935]	translation [GO:0006412]	RNA binding [GO:0003723]; structural constituent of ribosome [GO:0003735]
Ca_25060	I1JFW3	Uncharacterized protein		Glycine max (Soybean) (Glycine hispida)
Ca_25061	Q9CAE3	Protein FLOWERING LOCUS D (EC 1.-.-.-) (Protein SUPPRESSOR OF OVEREXPRESSED FCA 1)	FLD SOF1 At3g10390 F13M14.34 F14P13.1	Arabidopsis thaliana (Mouse-ear cress)	DNA binding [GO:0003677]; oxidoreductase activity [GO:0016491]; chromatin modification [GO:0016568]; regulation of transcription, DNA-templated [GO:0006355]; transcription, DNA-templated [GO:0006351]		chromatin modification [GO:0016568]; regulation of transcription, DNA-templated [GO:0006355]; transcription, DNA-templated [GO:0006351]	DNA binding [GO:0003677]; oxidoreductase activity [GO:0016491]
Ca_25062	G7KMT6	Deleted.
Ca_25063	A5AM06	Putative uncharacterized protein	VITISV_042965	Vitis vinifera (Grape)	cysteine-type peptidase activity [GO:0008234]			cysteine-type peptidase activity [GO:0008234]
