# Supplementary material for: Molecular Mapping of QTLs for Heat Tolerance in Chickpea
Source: Int J Mol Sci. 2018 Jul 25;19(8):2166. doi: 10.3390/ijms19082166 (PMC6121679; doi:10.3390/ijms19082166)
Supplement: Supplementary file 1 [file ijms-19-02166-s001.zip › ijms-324599-SI/Supplementary table 8.xlsx]

## Sheet: Sheet1
Supplementary Table 8. Gene ontology categorization of 550 genes identified on the genomic region flanked by markers Ca6_7846335-Ca6_14353624 on CaLG06
Molecular function	148
	Protein binding transcription factor activity	5
	Sequence-specific DNA binding transcription factor activity	16
	Structural constituent of ribosome	7
	Catalytic activity	72
	Transporter activity	14
	Binding	104
	Electron carrier activity	1
	Antioxidant activity	4
	Metallochaperone activity	1
	Enzyme regulator activity	3
	Molecular transducer activity	3
Cellular component	162
	Extracellular region	9
	Basement membrane	1
	Cell	144
	Plasmodesma	6
	Plastid chromosome	1
	Membrane	75
	Cell junction	8
	Extracellular matrix	2
	Membrane-enclosed lumen	17
	Macromolecular complex	25
	Organelle	111
	Extracellular region part	5
	Organelle part	45
	Membrane part	59
	Synapse part	2
	Cell part	144
	Synapse	2
Biological process	168
	Reproduction	2
	Immune system process	5
	Cell adhesion	2
	Signal transduction	18
	Behavior	2
	Metabolic process	126
	Cellular process	127
	Reproductive process	9
	Multicellular organismal process	29
	Developmental process	30
	Growth	2
	Locomotion	1
	Single-organism process	100
	Rhythmic process	1
	Response to stimulus	48
	Localization	30
	Multi-organism process	17
	Biological regulation	63
	Cellular component organization or biogenesis	26
